# Supplementary material for: Crystal structure, Hirshfeld surface analysis and DFT studies of 6-[(E)-2-(thio­phen-2-yl)ethenyl]-4,5-di­hydro­pyridazin-3(2H)-one
Source: Acta Crystallogr E Crystallogr Commun. 2019 Nov 15;75(Pt 12):1880–3. doi: 10.1107/S2056989019015147 (PMC6895948; doi:10.1107/S2056989019015147)
Supplement: Supplementary file 1 [file e-75-01880-sup1.cif]

##############################################################################
#                                                                            #
# This CIF contains the data in a paper accepted for publication in          #
# Acta Crystallographica Section E. It conforms to the requirements of       #
# Notes for Authors for Acta Crystallographica Section E, and has been       #
# peer reviewed under the auspices of the IUCr Commission on Journals.       #
#                                                                            #
# Full details of the Crystallographic Information File format               #
# are given in the paper "The Crystallographic Information File (CIF):       #
# a New Standard Archive File for Crystallography" by S. R. Hall, F. H.      #
# Allen and I. D. Brown [Acta Cryst. (1991), A47, 655-685].                  #
#                                                                            #
# The current version of the core CIF dictionary is obtainable from          #
# ftp://ftp.iucr.org/pub/cif_core.dic.                                       #
#                                                                            #
# Software is freely available for graphical display of the structure(s)     #
# in this CIF. For information consult the CIF software page                 #
# http://www.iucr.org/resources/cif/software.                                #
#                                                                            #
# This file may be used for bona fide research purposes within the           #
# scientific community so long as proper attribution is given to the journal # 
# article from which it was obtained.                                        #
#                                                                            #
##############################################################################
data_I
_audit_creation_method     'SHELXL-2015'
_journal_date_recd_electronic     2019-09-17
_journal_date_accepted     2019-11-09
_journal_name_full     'Acta Crystallographica, Section E'
_journal_year     2019
_journal_volume     75
_journal_issue     12
_journal_page_first     1880
_journal_page_last     1883
_journal_paper_category     GO
_journal_paper_doi     10.1107/S2056989019015147
_journal_coeditor_code     MW2150
_publ_contact_author_name     'Said Daoui'
_publ_contact_author_address
;
Laboratory of Applied Chemistry and Environment (LCAE), Faculty of Sciences,
Mohamed I University, 60000 Oujda,
Morocco
;
_publ_contact_author_email
        'saiddaoui26@gmail.com, emineberrin.cinar@omu.edu.tr, necmid@omu.edu.tr'
_publ_contact_author_fax     ?
_publ_contact_author_phone     ?
_publ_section_title
;
Crystal structure, Hirshfeld surface analysis and DFT studies of
6-[(<i>E</i>)-2-(thiophen-2-yl)ethenyl]-4,5-dihydropyridazin-3(2<i>H</i>)-one
;
_publ_section_title_footnote     .
loop_
    _publ_author_name
    _publ_author_footnote
    _publ_author_address
    'Daoui, Said' .
;
Laboratory of Applied Chemistry and Environment (LCAE), Faculty of Sciences,
Mohamed I University, 60000 Oujda,
Morocco
;
    '\,C\?inar, Emine Berrin' .
;
Department of Physics, Faculty of Arts and Sciences, Ondokuz May\?is
University, Samsun,
Turkey
;
    'El Kalai, Fouad' .
;
Laboratory of Applied Chemistry and Environment (LCAE), Faculty of Sciences,
Mohamed I University, 60000 Oujda,
Morocco
;
    'Saddik, Rafik' .
;
Laboratory of Organic Synthesis, Extraction and Valorization,
Faculty of Sciences
Ain Chok, University Hassan II, Casablanca, Rabat,
Morocco
;
    'Dege, Necmi' .
;
Department of Physics, Faculty of Arts and Sciences, Ondokuz May\?is
University, Samsun,
Turkey
;
    'Karrouchi, Khalid' .
;
Laboratory of Plant Chemistry, Organic and Bioorganic Synthesis, URAC23,
Faculty of Science, BP 1014, GEOPAC Research Center, Mohammed V University,
Rabat,
Morocco
;
    'Benchat, Noureddine' .
;
Laboratory of Applied Chemistry and Environment (LCAE), Faculty of Sciences,
Mohamed I University, 60000 Oujda,
Morocco
;
_publ_section_synopsis
;
In the crystal, the molecules are linked by N---H...O and C---H...O
interactions, forming a three-dimensional network. The theoretical geometrical
parameters are in good agreement with XRD results.
;
_chemical_name_systematic
;
6-[(<i>E</i>)-2-(Thiophen-2-yl)ethenyl]-4,5-dihydropyridazin-3(2<i>H</i>)-one
;
_chemical_name_common     ?
_chemical_formula_moiety     'C10 H10 N2 O S'
_chemical_formula_sum     'C10 H10 N2 O S'
_chemical_formula_iupac     'C10 H10 N2 O S'
_chemical_formula_weight     206.26
_chemical_melting_point     ?
_space_group_crystal_system     monoclinic
_space_group_name_H-M_alt     'P 21/c'
_space_group_name_Hall     '-P 2ybc'
loop_
    _space_group_symop_operation_xyz
    'x, y, z'
    '-x, y+1/2, -z+1/2'
    '-x, -y, -z'
    'x, -y-1/2, z-1/2'
_cell_length_a     6.9932(5)
_cell_length_b     16.2916(9)
_cell_length_c     9.3544(7)
_cell_angle_alpha     90
_cell_angle_beta     110.168(6)
_cell_angle_gamma     90
_cell_volume     1000.40(12)
_cell_formula_units_Z     4
_cell_measurement_reflns_used     6992
_cell_measurement_theta_min     2.32
_cell_measurement_theta_max     29.98
_cell_measurement_temperature     296(2)
_exptl_crystal_description     'stick'
_exptl_crystal_colour     'orange'
_exptl_crystal_size_max     0.780
_exptl_crystal_size_mid     0.430
_exptl_crystal_size_min     0.250
_exptl_crystal_density_diffrn     1.369
_exptl_crystal_density_meas     ?
_exptl_crystal_density_method     ?
_exptl_crystal_F_000     432
_exptl_absorpt_coefficient_mu     0.290
_exptl_absorpt_correction_type     integration
_exptl_absorpt_process_details
;
(X-RED32; Stoe & Cie, 2002)
;
_exptl_absorpt_correction_T_min     0.7665
_exptl_absorpt_correction_T_max     0.9316
_diffrn_ambient_temperature     296(2)
_diffrn_source     'sealed X-ray tube, 12 x 0.4 mm long-fine focus'
_diffrn_source_power     2.25
_diffrn_source_voltage     50
_diffrn_source_current     45
_diffrn_radiation_type     'Mo K\a'
_diffrn_radiation_wavelength     0.71073
_diffrn_radiation_monochromator     'plane graphite'
_diffrn_measurement_device_type     'Stoe IPDS 2'
_diffrn_measurement_device     '2-circle goniometer'
_diffrn_measurement_method     'rotation method'
_diffrn_detector     'image plate (34 cm diameter)'
_diffrn_detector_area_resol_mean     6.67
_diffrn_reflns_number     6292
_diffrn_reflns_av_R_equivalents     0.0432
_diffrn_reflns_av_unetI/netI     0.0382
_diffrn_reflns_theta_min     2.500
_diffrn_reflns_theta_max     25.995
_diffrn_reflns_theta_full     25.242
_diffrn_measured_fraction_theta_max     1.000
_diffrn_measured_fraction_theta_full     1.000
_diffrn_reflns_limit_h_min     -8
_diffrn_reflns_limit_h_max     8
_diffrn_reflns_limit_k_min     -20
_diffrn_reflns_limit_k_max     19
_diffrn_reflns_limit_l_min     -11
_diffrn_reflns_limit_l_max     11
_refine_special_details     ?
_reflns_number_total     1971
_reflns_number_gt     1394
_reflns_threshold_expression     'I > 2\s(I)'
_refine_ls_structure_factor_coef     Fsqd
_refine_ls_matrix_type     full
_refine_ls_R_factor_all     0.0657
_refine_ls_R_factor_gt     0.0446
_refine_ls_wR_factor_gt     0.1265
_refine_ls_wR_factor_ref     0.1346
_refine_ls_goodness_of_fit_ref     1.022
_refine_ls_restrained_S_all     1.035
_refine_ls_number_reflns     1971
_refine_ls_number_parameters     131
_refine_ls_number_restraints     19
_refine_ls_hydrogen_treatment     mixed
_refine_ls_weighting_scheme     calc
_refine_ls_weighting_details
                      'w=1/[\s^2^(Fo^2^)+(0.0790P)^2^] where P=(Fo^2^+2Fc^2^)/3'
_atom_sites_solution_hydrogens     mixed
_atom_sites_solution_primary     ?
_atom_sites_solution_secondary     ?
_refine_ls_shift/su_max     0.000
_refine_ls_shift/su_mean     0.000
_refine_diff_density_max     0.241
_refine_diff_density_min     -0.343
_refine_ls_extinction_method     none
_refine_ls_extinction_coef     .
loop_
    _atom_type_symbol
    _atom_type_description
    _atom_type_scat_dispersion_real
    _atom_type_scat_dispersion_imag
    _atom_type_scat_source
    'C' 'C' 0.0033 0.0016
                         'International Tables Vol C Tables 4.2.6.8 and 6.1.1.4'
    'H' 'H' 0.0000 0.0000
                         'International Tables Vol C Tables 4.2.6.8 and 6.1.1.4'
    'N' 'N' 0.0061 0.0033
                         'International Tables Vol C Tables 4.2.6.8 and 6.1.1.4'
    'O' 'O' 0.0106 0.0060
                         'International Tables Vol C Tables 4.2.6.8 and 6.1.1.4'
    'S' 'S' 0.1246 0.1234
                         'International Tables Vol C Tables 4.2.6.8 and 6.1.1.4'
_computing_data_collection
;
X-AREA (Stoe & Cie, 2002)
;
_computing_cell_refinement
;
X-AREA (Stoe & Cie, 2002)
;
_computing_data_reduction
;
X-RED32 (Stoe & Cie, 2002)
;
_computing_structure_solution
;
SHELXT2015 (Sheldrick, 2015a)
;
_computing_structure_refinement
;
SHELXL2015 (Sheldrick, 2015b)
;
_computing_molecular_graphics
;
PLATON (Spek, 2009) and Mercury (Macrae <i>et al.</i>,
2008)
;
_computing_publication_material
;
WinGX (Farrugia, 2012) and PLATON (Spek, 2009)
;
loop_
    _atom_site_type_symbol
    _atom_site_label
    _atom_site_fract_x
    _atom_site_fract_y
    _atom_site_fract_z
    _atom_site_U_iso_or_equiv
    _atom_site_adp_type
    _atom_site_calc_flag
    _atom_site_occupancy
    _atom_site_disorder_assembly
    _atom_site_disorder_group
    S S1 0.23031(12) 0.42526(4) 0.98925(7) 0.0768(3) Uani d 1 . .
    O O1 0.8844(3) 0.41724(11) 0.36257(19) 0.0752(5) Uani d 1 . .
    N N2 0.6910(3) 0.45665(12) 0.66000(19) 0.0559(5) Uani d 1 . .
    N N1 0.8097(3) 0.45451(13) 0.5682(2) 0.0581(5) Uani d 1 . .
    C C4 0.5618(3) 0.39839(14) 0.6440(2) 0.0521(5) Uani d 1 . .
    C C7 0.1949(3) 0.34895(13) 0.8563(2) 0.0517(5) Uani d 1 . .
    C C6 0.3065(3) 0.34666(13) 0.7517(2) 0.0535(5) Uani d 1 . .
    H H6 0.277544 0.303662 0.682065 0.064 Uiso calc 1 . .
    C C5 0.4468(3) 0.40054(14) 0.7461(2) 0.0549(5) Uani d 1 . .
    H H5 0.473561 0.443933 0.814790 0.066 Uiso calc 1 . .
    C C8 0.0484(4) 0.29384(15) 0.8660(2) 0.0607(6) Uani d 1 . .
    H H8 0.005051 0.248100 0.803758 0.073 Uiso calc 1 . .
    C C1 0.7734(3) 0.41133(14) 0.4389(2) 0.0568(6) Uani d 1 . .
    C C2 0.5880(4) 0.35925(15) 0.3960(2) 0.0640(6) Uani d 1 . .
    H H2A 0.607918 0.311934 0.339710 0.077 Uiso calc 1 . .
    H H2B 0.473610 0.390273 0.329261 0.077 Uiso calc 1 . .
    C C3 0.5376(4) 0.33001(16) 0.5325(3) 0.0681(6) Uani d 1 . .
    H H3A 0.398564 0.309944 0.499271 0.082 Uiso calc 1 . .
    H H3B 0.627316 0.285060 0.581438 0.082 Uiso calc 1 . .
    C C10 0.0570(4) 0.38383(19) 1.0572(3) 0.0739(7) Uani d 1 . .
    H H10 0.023862 0.405884 1.137400 0.089 Uiso calc 1 . .
    C C9 -0.0260(4) 0.31634(18) 0.9828(3) 0.0713(6) Uani d 1 . .
    H H9 -0.124891 0.286306 1.005625 0.086 Uiso calc 1 . .
    H H1 0.902(4) 0.4897(15) 0.593(2) 0.058(7) Uiso d 1 . .
loop_
    _atom_site_aniso_label
    _atom_site_aniso_U_11
    _atom_site_aniso_U_22
    _atom_site_aniso_U_33
    _atom_site_aniso_U_12
    _atom_site_aniso_U_13
    _atom_site_aniso_U_23
    S1 0.0979(5) 0.0736(5) 0.0729(4) -0.0147(4) 0.0476(4) -0.0139(3)
    O1 0.0895(12) 0.0816(12) 0.0746(10) -0.0144(10) 0.0540(9) -0.0103(8)
    N2 0.0594(11) 0.0619(11) 0.0527(9) -0.0040(9) 0.0272(8) -0.0029(8)
    N1 0.0604(11) 0.0644(12) 0.0580(10) -0.0108(10) 0.0312(9) -0.0065(9)
    C4 0.0534(11) 0.0535(12) 0.0522(11) 0.0012(10) 0.0216(9) -0.0007(9)
    C7 0.0521(11) 0.0561(13) 0.0465(10) 0.0032(10) 0.0165(9) 0.0054(9)
    C6 0.0573(12) 0.0530(13) 0.0542(11) 0.0002(10) 0.0242(10) -0.0016(9)
    C5 0.0610(12) 0.0565(13) 0.0525(11) -0.0034(11) 0.0261(9) -0.0043(9)
    C8 0.0651(13) 0.0659(14) 0.0543(11) -0.0087(11) 0.0249(9) 0.0049(9)
    C1 0.0655(13) 0.0554(13) 0.0550(11) 0.0023(11) 0.0279(10) 0.0014(9)
    C2 0.0696(14) 0.0668(15) 0.0599(12) -0.0052(12) 0.0281(11) -0.0118(10)
    C3 0.0757(15) 0.0639(15) 0.0798(15) -0.0133(12) 0.0459(13) -0.0150(12)
    C10 0.0869(17) 0.0885(19) 0.0583(13) 0.0085(16) 0.0403(12) 0.0062(13)
    C9 0.0686(14) 0.0910(18) 0.0624(12) -0.0097(13) 0.0329(10) 0.0097(12)
_geom_special_details
;
 All esds (except the esd in the dihedral angle between two l.s. planes)
 are estimated using the full covariance matrix.  The cell esds are taken
 into account individually in the estimation of esds in distances, angles
 and torsion angles; correlations between esds in cell parameters are only
 used when they are defined by crystal symmetry.  An approximate (isotropic)
 treatment of cell esds is used for estimating esds involving l.s. planes.
;
loop_
    _geom_bond_atom_site_label_1
    _geom_bond_atom_site_label_2
    _geom_bond_site_symmetry_2
    _geom_bond_distance
    _geom_bond_publ_flag
    S1 C10 . 1.691(3) y
    S1 C7 . 1.715(2) ?
    O1 C1 . 1.227(3) y
    N2 C4 . 1.283(3) y
    N2 N1 . 1.385(2) y
    N1 C1 . 1.345(3) y
    N1 H1 . 0.83(2) ?
    C4 C5 . 1.446(3) ?
    C4 C3 . 1.495(3) ?
    C7 C8 . 1.388(3) ?
    C7 C6 . 1.448(3) ?
    C6 C5 . 1.331(3) ?
    C6 H6 . 0.9300 ?
    C5 H5 . 0.9300 ?
    C8 C9 . 1.411(3) ?
    C8 H8 . 0.9300 ?
    C1 C2 . 1.484(3) ?
    C2 C3 . 1.515(3) ?
    C2 H2A . 0.9700 ?
    C2 H2B . 0.9700 ?
    C3 H3A . 0.9700 ?
    C3 H3B . 0.9700 ?
    C10 C9 . 1.323(4) ?
    C10 H10 . 0.9300 ?
    C9 H9 . 0.9300 ?
loop_
    _geom_angle_atom_site_label_1
    _geom_angle_atom_site_label_2
    _geom_angle_atom_site_label_3
    _geom_angle_site_symmetry_1
    _geom_angle_site_symmetry_3
    _geom_angle
    _geom_angle_publ_flag
    C10 S1 C7 . . 92.31(13) y
    C4 N2 N1 . . 117.21(18) ?
    C1 N1 N2 . . 127.1(2) ?
    C1 N1 H1 . . 119.6(16) ?
    N2 N1 H1 . . 112.7(16) ?
    N2 C4 C5 . . 115.76(19) ?
    N2 C4 C3 . . 122.57(19) ?
    C5 C4 C3 . . 121.6(2) ?
    C8 C7 C6 . . 127.6(2) ?
    C8 C7 S1 . . 110.28(16) ?
    C6 C7 S1 . . 122.15(16) ?
    C5 C6 C7 . . 125.9(2) ?
    C5 C6 H6 . . 117.1 ?
    C7 C6 H6 . . 117.1 ?
    C6 C5 C4 . . 126.5(2) ?
    C6 C5 H5 . . 116.7 ?
    C4 C5 H5 . . 116.7 ?
    C7 C8 C9 . . 111.1(2) ?
    C7 C8 H8 . . 124.4 ?
    C9 C8 H8 . . 124.4 ?
    O1 C1 N1 . . 121.4(2) y
    O1 C1 C2 . . 123.8(2) ?
    N1 C1 C2 . . 114.77(19) ?
    C1 C2 C3 . . 112.76(18) ?
    C1 C2 H2A . . 109.0 ?
    C3 C2 H2A . . 109.0 ?
    C1 C2 H2B . . 109.0 ?
    C3 C2 H2B . . 109.0 ?
    H2A C2 H2B . . 107.8 ?
    C4 C3 C2 . . 110.5(2) ?
    C4 C3 H3A . . 109.5 ?
    C2 C3 H3A . . 109.5 ?
    C4 C3 H3B . . 109.5 ?
    C2 C3 H3B . . 109.5 ?
    H3A C3 H3B . . 108.1 ?
    C9 C10 S1 . . 112.02(19) ?
    C9 C10 H10 . . 124.0 ?
    S1 C10 H10 . . 124.0 ?
    C10 C9 C8 . . 114.3(2) ?
    C10 C9 H9 . . 122.9 ?
    C8 C9 H9 . . 122.9 ?
loop_
    _geom_torsion_atom_site_label_1
    _geom_torsion_atom_site_label_2
    _geom_torsion_atom_site_label_3
    _geom_torsion_atom_site_label_4
    _geom_torsion_site_symmetry_1
    _geom_torsion_site_symmetry_2
    _geom_torsion_site_symmetry_3
    _geom_torsion_site_symmetry_4
    _geom_torsion
    _geom_torsion_publ_flag
    C4 N2 N1 C1 . . . . 18.1(3) ?
    N1 N2 C4 C5 . . . . 177.40(18) ?
    N1 N2 C4 C3 . . . . 0.3(3) ?
    C10 S1 C7 C8 . . . . 0.74(18) ?
    C10 S1 C7 C6 . . . . -179.65(18) ?
    C8 C7 C6 C5 . . . . -179.7(2) ?
    S1 C7 C6 C5 . . . . 0.8(3) ?
    C7 C6 C5 C4 . . . . 179.0(2) y
    N2 C4 C5 C6 . . . . -179.4(2) y
    C3 C4 C5 C6 . . . . -2.3(4) ?
    C6 C7 C8 C9 . . . . 179.8(2) ?
    S1 C7 C8 C9 . . . . -0.6(2) ?
    N2 N1 C1 O1 . . . . 176.4(2) ?
    N2 N1 C1 C2 . . . . -1.9(3) ?
    O1 C1 C2 C3 . . . . 152.4(2) ?
    N1 C1 C2 C3 . . . . -29.5(3) ?
    N2 C4 C3 C2 . . . . -30.2(3) ?
    C5 C4 C3 C2 . . . . 152.9(2) ?
    C1 C2 C3 C4 . . . . 43.3(3) ?
    C7 S1 C10 C9 . . . . -0.7(2) ?
    S1 C10 C9 C8 . . . . 0.5(3) ?
    C7 C8 C9 C10 . . . . 0.1(3) ?
loop_
    _geom_hbond_atom_site_label_D
    _geom_hbond_atom_site_label_H
    _geom_hbond_atom_site_label_A
    _geom_hbond_site_symmetry_A
    _geom_hbond_distance_DH
    _geom_hbond_distance_HA
    _geom_hbond_distance_DA
    _geom_hbond_angle_DHA
    _geom_hbond_publ_flag
    N1 H1 O1 3_766 0.83(3) 2.07(3) 2.899(3) 175(2) yes
    C10 H10 O1 1_456 0.93 2.61 3.505(3) 160.5 yes
_shelx_space_group_comment
;
The symmetry employed for this shelxl refinement is uniquely defined
by the following loop, which should always be used as a source of
symmetry information in preference to the above space-group names.
They are only intended as comments.
;
_shelx_hkl_file
;
   1   0   0   87.22    4.40   0
  -1   0   0   91.84    4.00   0
   2   0   0   92.99    3.30   0
  -2   0   0   91.09    3.29   0
   3   0   0  159.58    3.16   0
  -3   0   0  184.47    3.60   0
  -4   0   0  383.65    4.43   0
   4   0   0  358.21    4.36   0
   5   0   0   57.74    2.49   0
  -5   0   0   61.38    2.57   0
  -6   0   0   17.31    2.47   0
   6   0   0   17.37    2.26   0
  -7   0   0    1.20    2.29   0
   7   0   0    1.51    2.32   0
   8   0   0   20.62    2.89   0
  -8   0   0   29.62    2.99   0
  -9   0   0    0.93    3.35   0
   9   0   0    3.01    3.18   0
  -1   1   0  209.27    7.21   0
  -1  -1   0  191.80    5.16   0
   1  -1   0  177.50    6.97   0
   1   1   0  190.81    5.16   0
  -2   1   0  166.35    4.31   0
   2   1   0  157.50    3.65   0
  -2  -1   0  157.89    3.64   0
   2  -1   0  158.30    4.22   0
  -3  -1   0  305.28    4.24   0
   3   1   0  293.85    4.17   0
   3  -1   0  293.30    4.56   0
  -3   1   0  307.52    4.71   0
  -4   1   0   65.20    2.62   0
   4  -1   0   65.01    2.55   0
  -4  -1   0   73.82    2.47   0
   4   1   0   66.44    2.43   0
  -5  -1   0    7.24    2.06   0
   5   1   0    8.02    2.11   0
   5  -1   0    6.26    2.05   0
  -5   1   0    7.26    1.55   0
  -6  -1   0    9.48    1.61   0
   6  -1   0   11.91    2.08   0
  -6   1   0   13.62    2.25   0
   6   1   0   12.03    2.36   0
  -7   1   0    1.56    2.40   0
   7   1   0    4.45    2.20   0
  -7  -1   0    1.31    2.32   0
   7  -1   0    3.06    2.35   0
   8   1   0    0.18    2.60   0
  -8  -1   0    0.44    2.68   0
   8  -1   0    0.44    2.69   0
  -8   1   0    1.01    2.79   0
   9   1   0    1.33    3.22   0
   9  -1   0   -0.17    3.25   0
  -9   1   0    0.06    3.36   0
  -9  -1   0   -0.79    3.21   0
   0  -2   0 1185.62   15.28   0
   0   2   0 1132.39   15.44   0
   1  -2   0   41.54    4.87   0
  -1   2   0   41.55    4.96   0
  -1  -2   0   36.71    2.34   0
   1   2   0   36.77    2.35   0
   2  -2   0 1844.20   14.50   0
  -2   2   0 1823.91   14.38   0
   2   2   0 1881.61   10.25   0
  -2  -2   0 1832.19    9.84   0
   3  -2   0  324.81    5.05   0
  -3   2   0  336.74    5.11   0
   3   2   0  331.91    4.20   0
  -3  -2   0  347.61    4.29   0
   4  -2   0    4.35    1.89   0
   4   2   0    4.54    1.88   0
  -4  -2   0    5.34    1.36   0
  -4   2   0    5.22    2.02   0
  -5   2   0    1.32    2.13   0
   5   2   0    1.82    1.86   0
  -5  -2   0    0.63    1.92   0
   5  -2   0    0.52    1.99   0
  -6   2   0    3.97    2.42   0
   6   2   0    3.03    2.24   0
  -6  -2   0    2.47    2.24   0
   6  -2   0    3.54    1.99   0
  -7  -2   0   -1.10    2.32   0
   7   2   0    2.38    2.31   0
  -7   2   0    1.17    2.40   0
   7  -2   0    1.05    2.44   0
   8   2   0    1.71    2.78   0
  -8  -2   0   -0.60    2.59   0
   8  -2   0   -0.31    2.68   0
  -8   2   0    1.15    2.94   0
  -9   2   0    0.18    3.29   0
   9   2   0    0.84    3.22   0
  -9  -2   0    2.78    3.31   0
   9  -2   0   -0.60    3.42   0
   1   3   0   36.42    2.70   0
   1  -3   0   41.64    5.09   0
  -1  -3   0   38.31    2.66   0
  -2  -3   0   30.28    2.38   0
  -2   3   0   33.99    3.50   0
   2  -3   0   31.44    2.88   0
   2   3   0   31.23    2.31   0
  -3  -3   0  207.85    3.09   0
  -3   3   0  224.55    4.87   0
   3   3   0  204.37    3.12   0
   3  -3   0  200.92    4.35   0
  -4   3   0    8.23    2.14   0
   4   3   0    8.45    1.93   0
  -4  -3   0    6.99    1.38   0
   4  -3   0    6.66    2.02   0
  -5  -3   0   43.18    1.74   0
   5   3   0   40.30    2.33   0
  -5   3   0   43.88    2.65   0
   5  -3   0   40.47    2.46   0
  -6  -3   0    9.42    2.15   0
  -6   3   0    9.59    2.48   0
   6  -3   0    8.64    2.13   0
   6   3   0    8.19    1.67   0
   7  -3   0    0.16    2.32   0
  -7  -3   0    2.54    2.55   0
  -7   3   0    0.53    2.42   0
   7   3   0   -0.04    1.67   0
   8  -3   0    1.31    2.84   0
   8   3   0   -0.53    2.73   0
  -8   3   0    0.62    3.48   0
  -8  -3   0    1.37    2.78   0
   9   3   0    0.98    3.25   0
   0  -4   0 5705.76   23.30   0
   0   4   0 5280.01   23.94   0
   1   4   0  394.60    5.59   0
  -1  -4   0  410.81    5.18   0
   1  -4   0  433.43    9.85   0
   1  -4   0  437.72    9.70   0
   2   4   0   48.63    2.06   0
   2  -4   0   49.48    3.91   0
  -2  -4   0   49.92    2.05   0
  -2   4   0   54.65    4.29   0
   3   4   0  123.41    2.88   0
  -3  -4   0  131.82    2.89   0
  -3   4   0  128.92    4.42   0
   3  -4   0  123.42    4.22   0
   4   4   0   19.27    2.06   0
   4  -4   0   21.61    2.62   0
  -4   4   0   24.03    2.88   0
  -4  -4   0   23.37    1.98   0
   5  -4   0    6.69    2.07   0
  -5  -4   0    9.26    2.17   0
   5   4   0    8.15    2.16   0
  -5   4   0    7.23    2.30   0
   6  -4   0   22.57    2.54   0
   6   4   0   24.63    2.25   0
  -6   4   0   25.27    3.34   0
  -6  -4   0   20.87    2.30   0
   7   4   0    1.64    2.44   0
  -7  -4   0    1.93    1.74   0
  -7   4   0    2.59    2.58   0
   7  -4   0    0.62    2.70   0
  -8   4   0    3.73    3.11   0
   8   4   0    5.42    2.75   0
  -8  -4   0    2.65    2.10   0
   8  -4   0    2.68    3.58   0
   1  -5   0  648.30    9.84   0
  -1  -5   0  626.68    5.82   0
   1   5   0  570.10    5.86   0
  -2  -5   0  144.04    3.15   0
   2  -5   0  141.92    6.74   0
   2   5   0  139.32    3.13   0
   3   5   0   91.15    2.59   0
  -3  -5   0   86.12    2.49   0
  -3   5   0   94.70    4.65   0
   3  -5   0   85.02    4.34   0
   4   5   0   62.73    1.97   0
   4  -5   0   68.77    3.07   0
  -4   5   0   74.83    3.71   0
  -4  -5   0   75.33    2.48   0
  -5  -5   0   91.06    2.64   0
  -5   5   0   96.09    3.39   0
   5  -5   0   90.94    3.56   0
   5   5   0   80.41    2.66   0
  -6   5   0    4.55    2.50   0
   6  -5   0    5.03    2.23   0
  -6  -5   0    5.74    1.60   0
   6   5   0    4.37    2.20   0
  -7   5   0   13.65    3.49   0
   7  -5   0   12.92    2.72   0
  -7  -5   0   12.51    1.94   0
   7   5   0   16.66    2.55   0
  -8  -5   0    1.07    2.84   0
  -8   5   0    0.62    3.61   0
   8  -5   0    1.12    3.49   0
   8   5   0    0.82    2.84   0
   0   6   0  895.59    8.39   0
   0  -6   0 1019.14    8.36   0
   1   6   0   97.25    2.94   0
  -1  -6   0  115.78    2.94   0
   1  -6   0  110.85    3.85   0
   2  -6   0  267.91    8.78   0
  -2  -6   0  266.69    3.70   0
   2  -6   0  256.42    8.11   0
   2   6   0  236.05    3.68   0
   3   6   0  210.72    2.97   0
   3  -6   0  224.31    7.47   0
  -3  -6   0  222.12    2.95   0
  -3   6   0  227.02    7.38   0
   4  -6   0   22.46    2.77   0
  -4   6   0   24.90    3.01   0
  -4  -6   0   21.04    1.58   0
   4   6   0   20.48    2.10   0
   5  -6   0    3.63    2.10   0
   5   6   0    3.69    2.06   0
  -5  -6   0    3.06    2.06   0
  -5   6   0    4.34    2.85   0
   6   6   0   38.63    1.96   0
  -6   6   0   43.46    3.64   0
  -6  -6   0   40.07    1.87   0
   6  -6   0   41.05    3.33   0
   7   6   0    1.08    2.52   0
   7  -6   0    1.23    2.53   0
  -7   6   0    1.33    3.25   0
  -7  -6   0    1.08    1.72   0
   8  -6   0    1.34    3.61   0
  -8  -6   0    2.34    2.86   0
   8   6   0   -0.38    1.97   0
  -8   6   0    0.79    3.77   0
  -1  -7   0   88.16    2.32   0
   1   7   0   80.05    2.35   0
   1  -7   0   89.55    3.46   0
   2  -7   0   11.28    3.41   0
  -2  -7   0   11.06    1.96   0
   2   7   0    8.15    1.90   0
   2  -7   0   10.05    2.94   0
   3   7   0    1.88    1.26   0
  -3  -7   0    1.09    1.32   0
  -4   7   0    4.79    3.31   0
  -4  -7   0    5.28    2.00   0
   4   7   0    6.68    1.98   0
   4  -7   0    4.55    3.61   0
  -5   7   0    7.04    3.30   0
  -5  -7   0    6.57    1.50   0
   5  -7   0    7.03    3.17   0
   5   7   0    8.11    2.14   0
  -6  -7   0    1.35    2.26   0
   6   7   0    0.42    1.48   0
   6  -7   0   -0.05    3.26   0
  -6   7   0    0.77    3.00   0
   7  -7   0    6.73    3.40   0
  -7   7   0    7.40    3.57   0
  -7  -7   0    5.11    1.89   0
   7   7   0    5.64    1.95   0
  -8  -7   0    2.78    2.94   0
   8   7   0    0.05    2.81   0
  -8   7   0    0.16    3.86   0
   0   8   0  855.85    7.53   0
   0  -8   0  966.47    7.26   0
   1   8   0  123.63    2.70   0
   1  -8   0  146.43    3.80   0
  -1  -8   0  141.44    2.68   0
   2  -8   0  269.34    6.86   0
  -2  -8   0  249.65    3.14   0
   2  -8   0  265.29    6.66   0
   2   8   0  237.04    3.48   0
  -3  -8   0   18.93    1.55   0
   3   8   0   17.41    2.07   0
  -4  -8   0   56.84    2.30   0
   4   8   0   53.64    2.35   0
  -5  -8   0   10.47    2.31   0
   5   8   0    8.29    1.55   0
  -6   8   0    1.18    4.25   0
  -6  -8   0    1.72    1.65   0
   6   8   0    1.61    1.57   0
   7   8   0    3.61    1.78   0
  -7   8   0    1.99    5.11   0
  -7  -8   0    1.40    2.55   0
   8   8   0    0.68    2.07   0
  -8  -8   0    2.36    2.09   0
   1   9   0   42.57    2.35   0
   1  -9   0   50.93    2.62   0
  -1  -9   0   51.15    2.35   0
   2  -9   0   60.40    3.60   0
   2  -9   0   58.21    3.67   0
  -2  -9   0   59.01    2.42   0
   2   9   0   50.42    2.34   0
   3   9   0   34.21    2.26   0
  -3  -9   0   37.89    2.26   0
  -4  -9   0    5.33    2.05   0
   4   9   0    5.26    1.47   0
   5   9   0   10.20    1.63   0
  -5  -9   0   15.30    2.23   0
   6   9   0    3.42    1.70   0
  -6  -9   0    2.60    2.44   0
   7   9   0    2.42    2.57   0
  -7  -9   0   -0.76    1.89   0
   8   9   0    0.45    2.16   0
  -8  -9   0    0.74    2.97   0
   0 -10   0    0.71    1.80   0
   0  10   0    0.49    1.79   0
   1 -10   0   25.20    2.25   0
  -1 -10   0   23.95    2.11   0
   1  10   0   19.90    2.12   0
   2  10   0  288.48    3.75   0
   2 -10   0  332.35    6.21   0
  -2 -10   0  340.41    3.78   0
   2 -10   0  336.06    6.37   0
   3  10   0    3.02    1.99   0
  -3 -10   0    1.56    1.37   0
   4  10   0    1.59    2.09   0
  -4 -10   0   -0.74    2.09   0
   5  10   0    2.62    2.14   0
  -5 -10   0    1.46    2.17   0
   6  10   0   17.97    2.52   0
  -6 -10   0   22.41    2.55   0
   7  10   0    1.65    2.70   0
  -7 -10   0    0.83    1.90   0
  -8 -10   0    0.90    3.14   0
   8  10   0    2.07    3.12   0
   1  11   0  132.33    3.04   0
   1 -11   0  159.05    3.50   0
  -1 -11   0  151.27    2.99   0
   2  11   0    3.97    2.02   0
   2 -11   0    3.84    2.34   0
   2 -11   0    3.47    2.44   0
  -2 -11   0    2.43    2.04   0
   3  11   0  174.35    2.75   0
  -3 -11   0  211.70    3.21   0
   4  11   0   15.71    1.69   0
  -4 -11   0   19.89    1.67   0
  -5 -11   0   -1.28    1.58   0
   5  11   0    0.69    1.59   0
  -6 -11   0    2.17    2.48   0
   6  11   0   -0.02    2.47   0
  -7 -11   0    0.54    2.02   0
   7  11   0    1.07    2.70   0
   0  12   0   87.85    2.92   0
   0 -12   0  108.34    2.84   0
   1  12   0    5.60    2.00   0
  -1 -12   0    4.43    1.93   0
   1 -12   0    7.43    2.08   0
   2 -12   0   35.04    3.07   0
  -2 -12   0   36.05    2.36   0
   2  12   0   28.66    2.31   0
   2 -12   0   39.32    3.11   0
  -3 -12   0   53.07    2.41   0
   3  12   0   38.48    1.81   0
   4  12   0   18.53    2.27   0
  -4 -12   0   16.10    2.23   0
   5  12   0    1.38    2.40   0
  -5 -12   0   -0.86    1.68   0
  -6 -12   0    5.56    1.84   0
   6  12   0    4.02    2.58   0
   7  12   0    1.14    2.05   0
  -7 -12   0    1.80    2.02   0
  -1 -13   0    9.54    2.03   0
   1 -13   0    8.23    2.07   0
   1  13   0    6.28    1.98   0
  -2 -13   0   19.89    2.18   0
   2 -13   0   20.60    3.01   0
   2 -13   0   23.28    3.02   0
   2  13   0   17.93    2.19   0
   3  13   0    2.93    2.15   0
  -3 -13   0    1.89    2.09   0
   4  13   0    1.97    2.24   0
  -4 -13   0    0.78    2.20   0
   5  13   0    7.77    1.74   0
  -5 -13   0   12.48    2.42   0
   6  13   0    1.99    1.91   0
  -6 -13   0    3.63    2.72   0
  -7 -13   0   -0.45    2.06   0
   7  13   0    0.52    2.15   0
   0 -14   0   18.02    2.15   0
   0  14   0   16.19    2.14   0
   1  14   0   23.69    2.24   0
  -1 -14   0   29.53    2.31   0
   1 -14   0   25.30    2.54   0
   2 -14   0   87.52    3.79   0
  -2 -14   0   74.48    2.10   0
   2  14   0   72.66    2.63   0
   2 -14   0   90.84    3.72   0
  -3 -14   0    2.73    2.26   0
   3  14   0    4.32    2.23   0
   4  14   0    1.07    1.65   0
  -4 -14   0    3.67    1.67   0
  -5 -14   0    6.91    2.46   0
   5  14   0    5.38    2.51   0
  -6 -14   0    3.06    2.79   0
   6  14   0    2.06    2.81   0
  -7 -14   0    0.98    3.15   0
   7  14   0    1.54    3.18   0
   1 -15   0   70.28    3.03   0
   1  15   0   56.16    2.61   0
  -1 -15   0   69.13    2.13   0
  -2 -15   0    1.12    2.16   0
   2 -15   0   -0.09    2.75   0
   2 -15   0    2.30    2.75   0
   2  15   0    1.02    2.21   0
   3  15   0   25.09    2.40   0
  -3 -15   0   30.18    2.37   0
  -4 -15   0    0.73    1.83   0
   4  15   0   -0.70    2.51   0
   5  15   0   -1.08    1.88   0
  -5 -15   0    4.07    1.88   0
  -6 -15   0    1.50    2.87   0
   6  15   0    1.03    2.07   0
   0 -16   0   49.84    2.65   0
   1 -16   0   13.79    2.85   0
  -1 -16   0   18.73    2.34   0
   1  16   0    9.97    2.24   0
  -2 -16   0    0.80    2.41   0
   2  16   0    1.86    2.27   0
   2 -16   0    3.33    2.96   0
   2 -16   0    2.07    2.36   0
   3  16   0    0.60    2.36   0
  -3 -16   0    0.66    2.26   0
   4  16   0    0.78    2.48   0
  -4 -16   0    0.80    1.75   0
   5  16   0    2.55    2.77   0
  -5 -16   0    2.00    2.00   0
  -6 -16   0   -0.80    2.12   0
   6  16   0   -0.11    2.92   0
   1 -17   0   22.06    2.58   0
  -1 -17   0   26.17    2.52   0
   1  17   0   18.58    1.91   0
   2 -17   0    1.72    2.32   0
   2 -17   0    0.64    2.93   0
   2  17   0    0.28    2.41   0
  -2 -17   0    2.41    2.33   0
   3  17   0   13.93    2.66   0
  -3 -17   0   11.09    1.83   0
   4  17   0    3.15    2.67   0
  -4 -17   0    3.42    1.91   0
  -5 -17   0   -2.17    2.82   0
   5  17   0    1.62    1.93   0
   0 -18   0    6.48    2.48   0
   1 -18   0    4.55    3.18   0
  -1 -18   0    2.98    2.53   0
   2 -18   0    7.44    2.88   0
   2  18   0    6.40    2.59   0
  -2 -18   0   10.18    1.84   0
   2 -18   0    9.30    2.81   0
   3  18   0    0.74    2.47   0
  -3 -18   0   -0.29    2.56   0
  -4 -18   0    1.47    2.78   0
   4  18   0    0.50    1.94   0
   5  18   0    0.62    2.12   0
  -5 -18   0   -0.77    2.95   0
  -1 -19   0    6.14    2.70   0
   1 -19   0    4.80    2.74   0
   2  19   0    2.68    2.58   0
  -2 -19   0    1.48    2.62   0
   2 -19   0    1.30    2.84   0
   2 -19   0    2.04    3.36   0
   3  19   0    1.66    2.86   0
  -3 -19   0    3.60    2.91   0
  -4 -19   0    1.57    3.02   0
   4  19   0    1.15    1.97   0
   0 -20   0    4.51    2.84   0
   1 -20   0    1.73    2.90   0
  -1 -20   0    1.36    2.80   0
   2 -20   0    0.77    3.69   0
   2 -20   0    0.77    3.69   0
  -2 -20   0    2.19    2.79   0
   3  20   0   -0.93    2.83   0
  -3 -20   0    0.67    2.93   0
  -4 -20   0    0.30    2.18   0
   4  20   0   -0.95    3.05   0
   1 -21   0    4.63    3.01   0
   1 -21   0    2.92    3.02   0
  -1 -21   0    3.66    2.91   0
   2 -21   0    1.71    3.89   0
   2 -21   0    0.52    3.88   0
  -2 -21   0    0.59    2.25   0
  -3 -21   0   -1.72    3.18   0
   0 -22   0   -0.56    3.18   0
  -1 -22   0    1.00    3.08   0
   1 -22   0   -0.55    4.07   0
   1 -22   0    0.92    3.30   0
   9   1  -1   -0.21    3.07   0
  -9   1   1    0.81    3.27   0
  -9  -1   1   -0.21    3.22   0
   9  -1  -1    0.53    3.15   0
   8  -1  -1    5.34    2.63   0
  -8   1   1    4.14    2.72   0
  -8  -1   1    7.56    2.71   0
   8   1  -1    5.53    2.60   0
   7  -1  -1    4.45    2.30   0
  -7  -1   1    4.30    1.84   0
  -7   1   1    4.77    2.35   0
   7   1  -1    3.95    1.76   0
  -6   1   1    5.46    2.10   0
   6   1  -1    5.26    2.13   0
   6  -1  -1    5.44    2.07   0
  -6  -1   1    6.05    2.24   0
  -5  -1   1    7.37    1.93   0
   5   1  -1    9.04    1.98   0
   5  -1  -1    7.39    2.03   0
  -5   1   1    8.18    2.15   0
   4   1  -1  344.98    4.06   0
  -4   1   1  375.58    4.78   0
   4  -1  -1  363.97    4.74   0
  -4  -1   1  357.17    3.96   0
   3  -1  -1   19.07    2.07   0
   3   1  -1   22.46    2.07   0
  -3   1   1   18.22    2.06   0
  -3  -1   1   22.91    2.07   0
   2  -1  -1  284.03    6.07   0
  -2  -1   1  287.98    4.77   0
  -2   1   1  269.84    5.71   0
   2   1  -1  282.28    4.78   0
  -1   1   1  467.36   10.03   0
  -1  -1   1  445.59    7.16   0
   0  -1  -1  221.78    6.24   0
   0   1   1  210.82    5.72   0
   0  -1   1  211.48    6.06   0
   0   1  -1  203.08    5.88   0
  -1  -1  -1 1777.59   11.51   0
   1   1   1 1807.12   11.83   0
   1  -1   1 1854.87   13.59   0
  -1   1  -1 1733.22   12.98   0
  -2   1  -1    2.54    1.50   0
  -2  -1  -1    3.05    1.45   0
   2   1   1    5.39    2.03   0
   2  -1   1    3.39    2.01   0
   3   1   1  133.98    3.02   0
  -3   1  -1  138.74    3.28   0
  -3  -1  -1  129.98    3.01   0
   3  -1   1  126.23    2.83   0
   4  -1   1   36.07    2.24   0
  -4   1  -1   34.84    2.35   0
   4   1   1   31.43    1.71   0
  -4  -1  -1   34.21    1.74   0
  -5  -1  -1   13.52    1.60   0
   5  -1   1   13.43    1.56   0
   5   1   1   13.21    2.10   0
  -5   1  -1   14.66    1.68   0
   6  -1   1    1.03    2.14   0
   6   1   1    0.62    2.22   0
  -6   1  -1    2.18    2.23   0
  -6  -1  -1    2.09    2.24   0
  -7  -1  -1   10.85    2.58   0
   7  -1   1    8.50    2.47   0
   7   1   1    8.91    2.53   0
  -7   1  -1    6.74    2.61   0
  -8  -1  -1    2.19    2.90   0
   8  -1   1   -1.18    2.81   0
  -8   1  -1    1.41    2.98   0
   8   1   1    0.70    2.76   0
  -9   2   1   -0.43    3.20   0
  -9  -2   1    2.15    3.00   0
   9  -2  -1    0.40    3.15   0
   9   2  -1    1.68    3.00   0
   8   2  -1   30.37    2.87   0
  -8   2   1   36.02    3.16   0
   8  -2  -1   36.50    2.96   0
  -8  -2   1   35.69    2.89   0
   7  -2  -1    3.45    2.42   0
   7   2  -1    3.43    2.38   0
  -7   2   1    3.43    2.53   0
  -7  -2   1    2.88    2.30   0
  -6  -2   1   35.26    2.41   0
  -6   2   1   35.93    2.57   0
   6   2  -1   36.92    2.43   0
   6  -2  -1   35.65    2.60   0
  -5  -2   1  150.61    3.00   0
  -5   2   1  151.29    3.46   0
   5   2  -1  141.58    3.01   0
   5  -2  -1  145.09    3.38   0
   4   2  -1   29.42    1.69   0
  -4  -2   1   32.07    2.16   0
   4  -2  -1   32.28    2.25   0
  -4   2   1   33.66    2.30   0
   3  -2  -1    3.81    1.78   0
  -3  -2   1    4.10    1.84   0
   3   2  -1    3.29    1.84   0
  -3   2   1    3.66    1.81   0
  -2   2   1   27.05    2.78   0
  -2  -2   1   25.17    1.82   0
   2   2  -1   26.28    2.29   0
  -1   2   1 3299.77   28.92   0
   1   2  -1 2987.95   15.99   0
   1  -2  -1 3509.70   29.82   0
  -1  -2   1 3250.31   16.12   0
   0  -2   1 1647.07   13.90   0
   0   2   1 1699.97   14.10   0
   0  -2  -1 1748.57   14.19   0
   0   2  -1 1657.23   14.18   0
  -1  -2  -1 9822.71   24.97   0
   1   2   1 9340.03   24.56   0
   1  -2   1 9716.09   32.52   0
  -1   2  -1 9999.99   32.96   0
   2  -2   1  318.31    5.11   0
   2   2   1  310.84    4.06   0
  -2   2  -1  322.78    5.20   0
  -2  -2  -1  328.68    4.36   0
   3  -2   1   14.23    2.10   0
  -3  -2  -1   12.83    2.01   0
  -3   2  -1   17.32    2.18   0
   3   2   1   15.94    1.51   0
   4  -2   1  378.12    4.63   0
   4   2   1  374.08    4.06   0
  -4  -2  -1  360.41    3.71   0
  -4   2  -1  407.59    4.87   0
   5  -2   1   78.40    2.76   0
   5   2   1   77.99    2.51   0
  -5   2  -1   86.83    2.91   0
  -5  -2  -1   78.83    2.66   0
   6   2   1    0.42    1.57   0
  -6   2  -1    1.21    2.22   0
  -6  -2  -1   -0.71    2.21   0
   6  -2   1    0.49    2.13   0
  -7   2  -1    3.38    2.58   0
   7  -2   1    2.91    2.49   0
  -7  -2  -1    5.59    2.59   0
   7   2   1    1.13    1.81   0
   8  -2   1    3.34    2.94   0
  -8  -2  -1    3.87    2.19   0
  -8   2  -1    4.35    3.09   0
   8   2   1    3.93    2.90   0
  -9   3   1   -0.10    4.08   0
   9   3  -1    2.12    3.11   0
  -9  -3   1    1.98    3.14   0
   8  -3  -1    3.13    3.37   0
  -8   3   1    3.33    3.51   0
   8   3  -1    5.29    2.64   0
  -8  -3   1    2.89    1.91   0
   7   3  -1   14.07    2.52   0
  -7   3   1   15.95    2.62   0
  -7  -3   1   16.50    2.54   0
   7  -3  -1   17.91    2.63   0
   6   3  -1   18.75    2.24   0
   6  -3  -1   19.85    2.86   0
  -6  -3   1   21.88    2.25   0
  -6   3   1   19.39    2.47   0
   5   3  -1    4.96    1.90   0
  -5  -3   1    5.52    1.43   0
  -5   3   1    6.62    2.09   0
   5  -3  -1    4.69    1.98   0
   4   3  -1    0.91    1.24   0
  -4  -3   1    2.03    1.32   0
   4  -3  -1    0.55    1.93   0
  -4   3   1    0.45    1.92   0
   3  -3  -1  249.47    5.72   0
  -3   3   1  239.26    5.37   0
   3   3  -1  244.75    3.74   0
  -3  -3   1  238.78    3.33   0
   2   3  -1    1.75    1.96   0
  -2  -3   1    3.15    2.01   0
  -2   3   1    1.29    2.86   0
   1   3  -1  251.99    4.76   0
  -1   3   1  266.40    8.47   0
   1  -3  -1  308.17    9.02   0
  -1  -3   1  261.58    4.71   0
   0  -3  -1  291.32    5.72   0
   0   3   1  276.63    5.46   0
  -1  -3  -1 7612.14   20.97   0
   1  -3   1 7351.00   28.70   0
   1   3   1 7093.11   21.15   0
  -1   3  -1 7650.85   28.63   0
  -2   3  -1  122.52    3.68   0
   2  -3   1  118.90    3.63   0
  -2  -3  -1  116.76    2.60   0
   2   3   1  112.79    2.65   0
   3  -3   1   11.82    2.01   0
  -3   3  -1   11.84    2.12   0
  -3  -3  -1   11.33    1.49   0
   3   3   1   11.16    1.98   0
   4   3   1   25.80    2.01   0
  -4   3  -1   28.86    2.44   0
   4  -3   1   26.36    2.27   0
  -4  -3  -1   26.07    2.07   0
  -5   3  -1    1.55    2.11   0
   5  -3   1    1.36    1.99   0
   5   3   1    1.31    1.48   0
  -5  -3  -1    0.87    1.49   0
   6  -3   1   12.09    2.40   0
   6   3   1    9.27    2.30   0
  -6   3  -1   11.86    2.45   0
  -6  -3  -1   13.00    2.34   0
  -7   3  -1    1.15    2.72   0
  -7  -3  -1    2.48    2.58   0
   7  -3   1    0.83    2.57   0
   7   3   1    1.36    2.57   0
  -8   3  -1    1.40    2.96   0
  -8  -3  -1    1.54    2.11   0
   8   3   1    3.59    2.91   0
   8  -3   1    1.51    3.00   0
   9   4  -1    1.99    3.07   0
  -9   4   1    1.14    3.35   0
  -9  -4   1   -1.08    3.09   0
  -8  -4   1    1.93    2.71   0
   8   4  -1    4.85    2.62   0
  -8   4   1    4.43    2.93   0
  -7   4   1    0.36    3.28   0
  -7  -4   1    2.44    2.34   0
   7  -4  -1    0.38    2.46   0
   7   4  -1    0.13    2.46   0
  -6  -4   1   18.29    1.73   0
   6   4  -1   15.22    2.29   0
   6  -4  -1   15.43    2.62   0
  -6   4   1   16.21    2.55   0
   5   4  -1   47.94    2.29   0
  -5  -4   1   47.07    1.91   0
  -5   4   1   52.40    3.19   0
   5  -4  -1   48.87    2.70   0
  -4   4   1   12.70    2.73   0
  -4  -4   1   14.27    1.93   0
   4  -4  -1   13.62    2.60   0
   4   4  -1   11.30    1.89   0
   3   4  -1  519.74    4.88   0
  -3   4   1  553.42    9.91   0
  -3  -4   1  511.75    4.51   0
   2   4  -1  527.23    5.46   0
  -2  -4   1  529.02    5.11   0
  -1   4   1  549.72   10.24   0
   1   4  -1  502.18    6.05   0
   1  -4  -1  624.37   10.85   0
  -1  -4   1  577.12    6.15   0
   0   4   1   68.44    3.20   0
   0  -4  -1   71.27    2.73   0
   1  -4   1 6943.08   26.96   0
  -1   4  -1 6462.70   25.86   0
  -1  -4  -1 6400.91   18.34   0
   1   4   1 6094.34   18.90   0
   2  -4   1  373.54    6.02   0
  -2   4  -1  388.23    6.20   0
  -2  -4  -1  375.83    4.37   0
   2   4   1  361.51    4.39   0
   3   4   1  249.00    3.25   0
  -3   4  -1  275.64    4.68   0
   3  -4   1  269.16    4.59   0
  -3  -4  -1  262.52    3.21   0
  -4   4  -1   16.16    2.35   0
  -4  -4  -1   16.25    2.13   0
   4   4   1   11.12    1.55   0
   4  -4   1   14.13    2.15   0
   5  -4   1    5.54    2.14   0
  -5  -4  -1    6.50    2.15   0
   5   4   1    5.60    2.10   0
  -5   4  -1    6.79    2.18   0
   6  -4   1   13.59    2.43   0
  -6  -4  -1   14.33    1.73   0
  -6   4  -1   14.92    2.44   0
   6   4   1   15.27    2.26   0
   7   4   1    6.37    1.67   0
  -7   4  -1    4.21    2.69   0
  -7  -4  -1    3.74    1.92   0
   7  -4   1    4.81    2.64   0
   8  -4   1    2.20    2.88   0
   8   4   1    0.43    3.00   0
  -8   4  -1    0.72    3.05   0
  -8  -4  -1    0.99    2.94   0
  -9  -5   1    1.74    2.25   0
  -9   5   1   -0.06    4.13   0
   9   5  -1    1.41    3.09   0
  -8  -5   1    1.43    2.74   0
  -8   5   1    2.70    3.57   0
   8   5  -1    2.59    2.80   0
  -7   5   1    1.02    3.19   0
   7   5  -1    1.92    2.43   0
  -7  -5   1    0.09    2.33   0
  -6  -5   1    1.88    1.48   0
   6  -5  -1    0.97    2.78   0
  -6   5   1    2.29    2.83   0
   6   5  -1    1.53    1.49   0
  -5  -5   1    3.24    2.05   0
   5  -5  -1    2.59    2.48   0
  -5   5   1    1.66    2.63   0
   5   5  -1    2.15    1.43   0
   4   5  -1  101.15    2.62   0
  -4  -5   1  101.03    2.24   0
  -4   5   1  110.46    4.80   0
  -3  -5   1    2.00    1.33   0
   3   5  -1    1.96    1.36   0
   2   5  -1  450.55    4.92   0
  -2  -5   1  443.94    4.47   0
  -1  -5   1  454.98    5.17   0
   1   5  -1  418.09    5.26   0
   1  -5  -1  478.75    8.23   0
  -1   5   1  416.65    8.04   0
   0   5   1    0.89    1.93   0
   0  -5  -1    0.20    1.97   0
   0  -5   1    0.60    1.34   0
   1  -5   1    4.46    2.12   0
   1   5   1    6.42    2.04   0
  -1  -5  -1    6.83    2.07   0
  -2   5  -1  210.82    4.71   0
   2   5   1  205.04    3.48   0
   2  -5   1  218.75    4.93   0
  -2  -5  -1  209.25    3.10   0
   3   5   1    8.97    1.96   0
   3  -5   1    8.25    2.15   0
  -3   5  -1    7.43    2.59   0
  -3  -5  -1    5.87    1.86   0
  -4  -5  -1    1.71    1.97   0
   4  -5   1   -0.02    1.96   0
  -4   5  -1    1.00    2.59   0
   4   5   1    0.30    1.38   0
  -5  -5  -1    2.41    2.11   0
  -5   5  -1    3.14    2.28   0
   5   5   1    3.20    2.11   0
   5  -5   1    2.96    2.21   0
  -6   5  -1    5.73    2.38   0
   6  -5   1    4.61    2.94   0
  -6  -5  -1    5.81    2.25   0
   6   5   1    7.19    2.32   0
   7   5   1    3.00    2.63   0
   7  -5   1    4.72    2.69   0
  -7   5  -1    4.30    3.27   0
  -7  -5  -1    4.90    2.62   0
   8  -5   1   -0.54    3.10   0
  -8   5  -1   -0.55    3.97   0
  -8  -5  -1   -0.36    2.17   0
   8   5   1    0.32    2.92   0
  -8   6   1    1.48    3.62   0
   8   6  -1    0.73    2.74   0
  -8  -6   1    0.40    2.69   0
  -7  -6   1    1.73    1.76   0
  -7   6   1   -0.15    3.14   0
   7   6  -1    1.13    1.63   0
  -6  -6   1    1.83    2.21   0
  -6   6   1    2.90    3.26   0
   6   6  -1    3.76    2.09   0
  -5   6   1   11.07    3.52   0
   5   6  -1    8.45    2.08   0
  -5  -6   1    8.71    1.56   0
   4   6  -1    1.20    1.34   0
  -4  -6   1    1.95    1.32   0
   3   6  -1   18.41    1.47   0
  -3  -6   1   20.46    1.94   0
   2   6  -1   13.25    1.51   0
  -2  -6   1   16.09    2.13   0
  -1  -6   1  557.02    5.38   0
   1  -6  -1  594.23    8.05   0
  -1   6   1  513.77    7.90   0
   1   6  -1  504.52    5.57   0
   0  -6  -1  264.80    4.41   0
   0   6   1  242.22    4.45   0
   0  -6   1  246.23    4.07   0
   1  -6   1    1.49    1.85   0
   1   6   1    0.39    1.83   0
  -1  -6  -1    1.83    1.92   0
   2  -6   1   34.13    2.87   0
  -2   6  -1   30.91    2.65   0
   2   6   1   29.84    2.20   0
  -2  -6  -1   33.84    2.21   0
   3  -6   1  311.71    5.70   0
   3   6   1  268.39    3.31   0
  -3   6  -1  303.75    5.40   0
  -3  -6  -1  293.69    3.31   0
   4  -6   1    3.49    1.97   0
  -4   6  -1    3.94    2.11   0
  -4  -6  -1    2.25    2.04   0
   4   6   1    3.71    2.00   0
   5  -6   1    2.14    2.06   0
   5   6   1    1.43    1.47   0
  -5  -6  -1    1.07    2.11   0
  -5   6  -1    2.15    2.91   0
   6   6   1    3.08    2.25   0
  -6  -6  -1    2.31    2.17   0
   6  -6   1    1.10    2.40   0
  -6   6  -1    0.15    2.63   0
   7  -6   1    2.51    2.59   0
  -7   6  -1    2.85    3.50   0
  -7  -6  -1    2.53    2.58   0
   7   6   1    3.30    2.60   0
  -8  -6  -1    1.37    2.94   0
  -8   6  -1   -0.02    3.88   0
   8  -6   1    0.77    3.11   0
   8   6   1    0.90    2.98   0
  -8  -7   1    0.96    2.78   0
  -8   7   1    2.59    4.87   0
   8   7  -1    2.15    2.02   0
   7   7  -1    0.01    2.41   0
  -7  -7   1    0.10    2.43   0
  -7   7   1    0.54    3.82   0
  -6   7   1   18.61    4.87   0
   6   7  -1   14.69    1.70   0
  -6  -7   1   13.85    1.76   0
   5   7  -1   -1.49    2.01   0
  -5  -7   1   -1.12    2.01   0
   4   7  -1   46.39    1.82   0
  -4  -7   1   50.59    1.83   0
  -3  -7   1   29.16    2.04   0
   3   7  -1   26.24    1.60   0
   2   7  -1  172.45    2.93   0
  -2  -7   1  199.48    3.24   0
  -1  -7   1    1.47    1.28   0
  -1   7   1    2.13    1.69   0
   1  -7  -1    1.61    1.78   0
   1   7  -1    1.53    1.30   0
   0  -7  -1  159.41    3.19   0
   0   7   1  142.00    3.24   0
   0  -7   1  157.87    3.50   0
  -1  -7  -1  123.60    2.92   0
   1  -7   1  115.62    3.35   0
   1   7   1  108.02    2.94   0
   1  -7   1  117.04    3.40   0
   2   7   1  100.40    2.67   0
  -2  -7  -1  109.02    2.27   0
   2  -7   1  122.08    4.30   0
  -3   7  -1   54.71    3.02   0
   3   7   1   51.64    1.92   0
   3  -7   1   60.16    3.59   0
  -3  -7  -1   59.23    2.34   0
   4   7   1   62.81    2.36   0
  -4   7  -1   69.73    3.59   0
   4  -7   1   66.20    3.44   0
  -4  -7  -1   67.76    2.39   0
   5   7   1   18.02    2.27   0
   5  -7   1   18.52    2.73   0
  -5   7  -1   19.07    3.05   0
  -5  -7  -1   16.76    1.69   0
  -6  -7  -1    6.47    2.28   0
   6   7   1    5.98    2.32   0
  -6   7  -1    4.15    3.06   0
   6  -7   1    4.33    2.53   0
   7  -7   1    0.84    3.36   0
   7   7   1    1.69    2.58   0
  -7  -7  -1    4.87    2.64   0
  -7   7  -1    4.39    3.51   0
  -8   7  -1    1.41    3.96   0
   8   7   1   -1.20    2.83   0
  -8  -7  -1   -2.58    2.95   0
   8  -7   1    0.53    3.82   0
   8   8  -1   -2.72    2.93   0
  -8  -8   1    1.85    2.80   0
   7   8  -1    1.64    1.76   0
  -7  -8   1    2.60    1.74   0
   6   8  -1    7.26    1.63   0
  -6  -8   1    7.00    1.63   0
  -5  -8   1  103.15    2.24   0
   5   8  -1  105.82    2.68   0
  -4  -8   1   23.85    2.17   0
   4   8  -1   18.81    1.60   0
  -3  -8   1   14.34    1.47   0
   3   8  -1   11.72    1.47   0
  -2  -8   1  869.87    5.68   0
   2  -8  -1  970.13   14.22   0
   2   8  -1  764.37    5.46   0
   1   8  -1   11.54    1.94   0
  -1   8   1   12.73    2.10   0
   1  -8  -1   14.72    2.49   0
  -1  -8   1   14.46    1.98   0
   0   8   1  135.07    3.36   0
   0  -8   1  154.78    3.34   0
   0  -8  -1  161.91    3.39   0
   1  -8   1  374.70    5.38   0
   1   8   1  306.58    4.27   0
  -1  -8  -1  347.31    3.88   0
   1  -8   1  347.69    5.05   0
   2   8   1  113.70    2.71   0
  -2  -8  -1  124.61    2.72   0
   2  -8   1  130.41    4.40   0
   2  -8   1  123.05    3.81   0
   3   8   1    1.16    2.00   0
  -3  -8  -1   -0.46    1.35   0
   3  -8   1   -0.25    2.48   0
  -4  -8  -1   11.48    1.47   0
   4   8   1   12.55    2.07   0
   4  -8   1   12.18    2.76   0
  -4   8  -1   12.10    2.78   0
  -5  -8  -1    4.59    2.20   0
   5   8   1    4.97    1.53   0
  -5   8  -1    3.42    2.82   0
   5  -8   1    4.48    2.74   0
  -6  -8  -1   14.29    1.85   0
  -6   8  -1   13.61    3.30   0
   6  -8   1   15.37    3.21   0
   6   8   1   15.65    1.84   0
   7  -8   1    6.87    3.44   0
  -7  -8  -1    6.40    2.69   0
   7   8   1    9.88    2.67   0
  -7   8  -1    9.38    4.12   0
  -8  -8  -1   -2.44    2.22   0
   8   8   1    1.75    2.18   0
  -8   8  -1    0.63    4.81   0
   8   9  -1    0.56    1.97   0
  -8  -9   1   -0.89    2.08   0
   7   9  -1    4.29    2.50   0
  -7  -9   1    2.81    1.79   0
   6   9  -1    3.75    2.27   0
  -6  -9   1    4.32    1.65   0
  -5  -9   1   25.25    1.81   0
   5   9  -1   24.38    2.29   0
  -4  -9   1   17.70    1.54   0
   4   9  -1   16.41    2.14   0
  -3  -9   1    1.42    1.37   0
   3   9  -1    2.81    1.91   0
  -2  -9   1   51.84    2.25   0
   2  -9  -1   54.84    4.12   0
   2   9  -1   43.93    2.27   0
  -1   9   1    1.26    1.85   0
  -1  -9   1    2.04    1.34   0
   1   9  -1    1.81    1.82   0
   1  -9  -1    1.26    1.93   0
   0  -9   1    5.78    1.42   0
   0   9   1    4.78    1.42   0
   0  -9  -1    3.18    1.93   0
   1  -9   1    0.99    1.83   0
  -1  -9  -1    0.98    1.32   0
   1  -9   1    1.04    1.87   0
   1   9   1   -0.03    1.31   0
   2  -9   1   35.60    2.81   0
   2  -9   1   36.13    2.79   0
   2   9   1   26.57    1.70   0
  -2  -9  -1   33.31    2.20   0
   3  -9   1    7.42    3.13   0
   3   9   1   10.50    2.06   0
  -3  -9  -1    6.12    1.97   0
   3  -9   1    8.19    2.52   0
   4   9   1    1.58    1.41   0
   4  -9   1    2.24    3.19   0
  -4  -9  -1    2.55    2.08   0
  -5  -9  -1    6.44    1.58   0
   5   9   1    6.50    2.16   0
   5  -9   1    7.20    3.44   0
   6  -9   1    0.73    4.41   0
  -6  -9  -1    1.66    2.39   0
   6   9   1   -1.61    2.37   0
   7   9   1    2.51    2.75   0
  -7  -9  -1   -0.78    2.77   0
  -8  -9  -1    2.05    3.09   0
   8   9   1   -0.06    2.25   0
  -8 -10   1    3.34    3.02   0
   8  10  -1    2.09    3.07   0
  -7 -10   1    5.28    1.80   0
   7  10  -1    3.09    2.61   0
   6  10  -1    0.69    2.32   0
  -6 -10   1   -0.64    1.66   0
  -5 -10   1   19.50    2.38   0
   5  10  -1   17.78    2.34   0
  -4 -10   1   39.29    2.22   0
   4  10  -1   33.23    2.26   0
  -3 -10   1  104.34    2.19   0
   3  10  -1   88.98    2.62   0
   2 -10  -1   38.66    3.20   0
   2  10  -1   30.20    2.13   0
  -2 -10   1   35.21    2.17   0
   1 -10  -1  110.13    3.21   0
  -1 -10   1  104.26    2.60   0
  -1  10   1   91.46    3.16   0
   1  10  -1   85.15    2.66   0
   0 -10   1   14.52    1.91   0
   0  10   1   13.54    2.02   0
   0 -10  -1   16.72    1.99   0
   1 -10   1  310.44    4.78   0
   1 -10   1  295.05    4.40   0
  -1 -10  -1  311.19    3.73   0
   1  10   1  242.16    3.35   0
   2 -10   1    4.93    2.25   0
  -2 -10  -1    3.49    2.02   0
   2 -10   1    5.00    2.03   0
   2  10   1    5.20    2.02   0
   3 -10   1   91.88    4.45   0
   3 -10   1   98.88    4.90   0
   3  10   1   75.67    2.51   0
  -3 -10  -1   92.26    2.64   0
   4  10   1   47.34    1.99   0
   4 -10   1   58.80    5.30   0
   4 -10   1   59.10    5.57   0
  -4 -10  -1   66.78    2.59   0
   5  10   1    0.37    1.54   0
  -5 -10  -1    2.37    2.19   0
  -6 -10  -1    2.02    1.79   0
   6  10   1    0.36    2.39   0
   7  10   1    3.54    2.75   0
  -7 -10  -1   -0.03    2.01   0
  -8 -11   1    1.93    3.09   0
   8  11  -1    1.21    2.93   0
   7  11  -1    0.67    2.69   0
  -7 -11   1   -0.04    1.93   0
  -6 -11   1    1.53    2.55   0
   6  11  -1    3.57    2.47   0
  -5 -11   1    5.60    1.57   0
   5  11  -1    2.90    2.20   0
   4  11  -1   -0.81    2.03   0
  -4 -11   1    0.52    2.06   0
  -3 -11   1   34.66    1.75   0
   3  11  -1   28.47    1.63   0
  -2 -11   1   69.90    2.01   0
   2  11  -1   58.06    2.03   0
   2 -11  -1   78.61    3.92   0
  -1 -11   1   11.85    1.96   0
   1  11  -1   10.91    2.04   0
   1 -11  -1   11.75    2.06   0
  -1  11   1   10.61    2.02   0
   0 -11   1   19.51    2.08   0
   0 -11  -1   21.93    2.15   0
   0  11   1   16.26    2.07   0
   1 -11   1   32.33    2.77   0
  -1 -11  -1   31.38    1.72   0
   1 -11   1   34.72    2.74   0
   1  11   1   23.71    1.61   0
   2 -11   1    6.87    2.62   0
   2 -11   1    7.56    2.48   0
   2  11   1    5.05    1.51   0
  -2 -11  -1    8.95    1.59   0
  -3 -11  -1    6.98    1.52   0
   3 -11   1    6.35    3.21   0
   3 -11   1    6.23    3.26   0
   3  11   1    3.83    1.45   0
  -4 -11  -1   14.70    2.28   0
   4  11   1    6.78    1.68   0
  -5 -11  -1    0.07    2.37   0
   5  11   1    1.39    2.35   0
   6  11   1    0.98    1.89   0
  -6 -11  -1   -0.79    1.76   0
  -7 -11  -1    1.03    2.90   0
   7  11   1    0.96    2.86   0
   7  12  -1    2.96    2.84   0
  -7 -12   1    1.25    2.86   0
   6  12  -1   17.73    2.67   0
  -6 -12   1   20.40    1.92   0
  -5 -12   1    3.03    2.43   0
   5  12  -1    4.75    1.59   0
   4  12  -1    6.21    1.64   0
  -4 -12   1    8.75    2.17   0
  -3 -12   1   10.89    2.06   0
   3  12  -1    9.41    2.12   0
  -2 -12   1   41.79    2.34   0
   2  12  -1   34.02    2.34   0
   2 -12  -1   39.83    3.21   0
  -1 -12   1  186.92    3.18   0
   1 -12  -1  202.87    3.82   0
   1  12  -1  153.69    2.82   0
  -1  12   1  167.58    3.75   0
   0 -12  -1    0.64    1.99   0
   0  12   1   -0.05    1.96   0
   0 -12   1    0.17    1.92   0
   1 -12   1    1.35    2.04   0
  -1 -12  -1    0.90    1.92   0
   1  12   1    0.97    1.87   0
   1 -12   1    2.29    1.98   0
   2  12   1  108.84    2.84   0
   2 -12   1  129.77    3.95   0
  -2 -12  -1  135.01    2.88   0
   2 -12   1  136.29    4.11   0
   3  12   1   26.91    1.70   0
   3 -12   1   31.55    3.67   0
   3 -12   1   34.16    4.15   0
  -3 -12  -1   35.35    2.33   0
   4  12   1   11.37    2.30   0
  -4 -12  -1   15.31    1.70   0
  -5 -12  -1    1.29    2.37   0
   5  12   1    1.60    2.46   0
  -6 -12  -1    1.75    1.85   0
   6  12   1    1.55    2.64   0
   7  12   1    2.61    2.14   0
  -7 -12  -1    3.23    3.01   0
  -7 -13   1    3.58    3.00   0
   7  13  -1    0.57    3.00   0
  -6 -13   1    5.98    2.60   0
   6  13  -1   -0.01    1.82   0
  -5 -13   1   13.63    2.50   0
   5  13  -1   10.68    1.73   0
   4  13  -1    9.84    2.24   0
  -4 -13   1   11.76    2.23   0
  -3 -13   1    8.16    2.12   0
   3  13  -1    6.07    1.54   0
   2 -13  -1  188.31    4.62   0
   2  13  -1  155.49    2.75   0
  -2 -13   1  196.25    3.16   0
  -1  13   1  142.79    3.50   0
  -1 -13   1  169.37    2.72   0
   1 -13  -1  178.78    3.66   0
   0 -13  -1   46.99    2.37   0
   0  13   1   37.62    2.41   0
   0 -13   1   45.88    2.43   0
   1 -13   1   60.25    2.67   0
   1 -13   1   56.84    2.64   0
   1  13   1   48.07    2.44   0
  -1 -13  -1   65.98    2.54   0
   2 -13   1  155.10    4.09   0
   2 -13   1  140.64    3.91   0
  -2 -13  -1  149.35    2.98   0
   2  13   1  120.92    2.46   0
   3 -13   1   29.31    3.61   0
   3  13   1   20.59    1.83   0
   3 -13   1   30.49    4.17   0
  -3 -13  -1   31.20    1.79   0
   4  13   1   11.56    2.42   0
  -4 -13  -1   14.67    2.33   0
   5  13   1    2.43    1.76   0
  -5 -13  -1    0.96    1.79   0
   6  13   1   -0.03    1.96   0
  -6 -13  -1   -0.22    1.92   0
   7  13   1   -0.72    3.22   0
  -7 -13  -1    2.06    3.22   0
   7  14  -1    3.06    2.96   0
  -7 -14   1   -1.19    2.16   0
  -6 -14   1   -0.12    1.81   0
   6  14  -1   -0.36    1.81   0
   5  14  -1    7.06    2.44   0
  -5 -14   1    4.27    1.73   0
  -4 -14   1    4.59    2.28   0
   4  14  -1    3.24    1.63   0
  -3 -14   1    7.48    1.59   0
   3  14  -1    6.22    2.28   0
  -2 -14   1    1.91    1.53   0
   2  14  -1    0.83    2.00   0
   2 -14  -1    1.39    2.81   0
  -1 -14   1    0.25    2.09   0
   1 -14  -1    0.23    2.27   0
  -1  14   1    0.62    2.21   0
   0 -14   1    0.75    2.05   0
   0  14   1   -0.06    1.43   0
   0 -14  -1    0.86    2.10   0
   1 -14   1   68.01    2.97   0
  -1 -14  -1   75.41    2.72   0
   1  14   1   58.50    2.66   0
   1 -14   1   65.00    2.92   0
   2  14   1    1.96    2.04   0
  -2 -14  -1    1.26    1.51   0
   2 -14   1    0.96    2.24   0
   2 -14   1    2.30    2.66   0
   3  14   1    2.62    2.25   0
   3 -14   1    2.30    3.36   0
  -3 -14  -1    5.36    2.21   0
   3 -14   1    1.52    3.97   0
  -4 -14  -1    2.43    2.44   0
   4  14   1    2.99    2.46   0
   5  14   1    1.92    2.65   0
  -5 -14  -1   -1.00    2.60   0
   6  14   1    6.29    2.93   0
  -6 -14  -1    1.76    2.97   0
   6  15  -1    1.58    2.74   0
  -6 -15   1   -0.87    1.96   0
  -5 -15   1    5.30    1.73   0
   5  15  -1    2.02    1.85   0
   4  15  -1   12.34    2.46   0
  -4 -15   1   14.37    2.47   0
  -3 -15   1   12.38    2.25   0
   3  15  -1   11.08    1.71   0
   2  15  -1    5.38    2.16   0
  -2 -15   1    9.83    2.18   0
   2 -15  -1    6.22    2.39   0
  -1 -15   1    4.25    2.14   0
   1 -15  -1    2.80    2.37   0
   0 -15  -1  101.50    2.90   0
   0  15   1   81.44    2.78   0
   0 -15   1   93.84    2.51   0
   1  15   1    3.29    2.17   0
   1 -15   1    2.91    2.78   0
   1 -15   1    2.17    2.31   0
  -1 -15  -1    4.07    2.17   0
   2 -15   1    7.18    2.27   0
  -2 -15  -1   10.65    1.66   0
   2  15   1    6.45    2.22   0
   2 -15   1    7.83    2.94   0
   3 -15   1    2.84    3.43   0
   3 -15   1    4.01    4.05   0
  -3 -15  -1    6.50    2.23   0
   3  15   1    2.53    2.30   0
  -4 -15  -1   10.11    2.57   0
   4  15   1   11.13    2.53   0
  -5 -15  -1    1.96    1.95   0
   5  15   1    4.87    2.74   0
   6  15   1    2.39    2.11   0
  -6 -15  -1   -0.28    2.07   0
  -6 -16   1    5.03    2.93   0
   6  16  -1    4.88    2.98   0
  -5 -16   1    2.00    1.89   0
   5  16  -1    5.60    2.69   0
   4  16  -1    0.41    1.66   0
  -4 -16   1    1.62    1.78   0
   3  16  -1    2.56    2.31   0
  -3 -16   1    2.34    1.71   0
   2 -16  -1    4.64    3.04   0
   2  16  -1    3.68    1.53   0
  -2 -16   1    6.15    2.34   0
   1 -16  -1   66.99    2.96   0
  -1 -16   1   62.92    2.65   0
   0 -16   1   16.16    2.33   0
   0 -16  -1   13.22    1.85   0
   0  16   1   10.72    2.28   0
   1 -16   1    0.33    2.35   0
   1 -16   1    0.56    2.34   0
   1  16   1    0.66    1.56   0
  -1 -16  -1    2.35    2.22   0
  -2 -16  -1    6.39    1.83   0
   2 -16   1    6.94    2.55   0
   2  16   1    5.86    1.84   0
   2 -16   1    6.27    2.50   0
  -3 -16  -1   11.83    2.44   0
   3 -16   1   15.96    5.09   0
   3 -16   1   14.27    4.45   0
   3  16   1   12.47    2.39   0
   4  16   1    2.51    2.52   0
  -4 -16  -1    1.08    1.80   0
   5  16   1    1.68    1.96   0
  -5 -16  -1    0.72    2.85   0
  -6 -16  -1    2.49    3.16   0
   6  16   1    1.18    3.10   0
  -6 -17   1    1.15    3.14   0
   6  17  -1    0.66    2.16   0
   5  17  -1   -0.80    2.00   0
  -5 -17   1    4.08    2.65   0
  -4 -17   1    0.31    2.64   0
   4  17  -1    0.09    2.55   0
  -3 -17   1    0.53    2.46   0
   3  17  -1    1.61    2.48   0
  -2 -17   1    0.64    2.45   0
   2 -17  -1    2.43    3.04   0
   2 -17  -1   -0.31    3.03   0
   1 -17  -1   21.75    2.66   0
  -1 -17   1   21.44    2.54   0
   0 -17  -1    0.11    2.39   0
   0 -17   1    1.44    2.28   0
   0  17   1   -0.82    2.43   0
   1 -17   1    8.09    2.72   0
   1 -17   1    7.41    2.54   0
  -1 -17  -1    8.85    2.44   0
   1  17   1    8.50    2.37   0
   2 -17   1    0.26    2.49   0
   2  17   1   -1.06    2.44   0
  -2 -17  -1    0.54    2.50   0
   2 -17   1    1.71    3.16   0
  -3 -17  -1    4.08    2.62   0
   3  17   1   -0.44    2.54   0
   3 -17   1    0.39    4.87   0
   3 -17   1    0.65    4.71   0
   4  17   1    0.93    2.73   0
  -4 -17  -1   -1.48    1.88   0
   5  17   1    2.46    2.12   0
  -5 -17  -1   -0.13    3.01   0
   5  18  -1   -1.40    2.93   0
  -5 -18   1    0.74    3.02   0
   4  18  -1   -1.68    1.87   0
  -4 -18   1    0.22    2.69   0
  -3 -18   1    2.04    1.83   0
   3  18  -1    2.12    1.84   0
  -2 -18   1    0.26    2.44   0
   2 -18  -1    1.14    3.14   0
   2 -18  -1    0.55    3.25   0
  -1 -18   1    1.88    1.76   0
   1 -18  -1    1.96    2.63   0
   0 -18  -1   29.81    2.74   0
   0  18   1   27.07    2.73   0
   0 -18   1   33.06    2.77   0
   1 -18   1    4.85    2.62   0
   1  18   1    2.11    2.36   0
  -1 -18  -1    5.80    2.52   0
   1 -18   1    2.30    2.64   0
   2 -18   1    0.85    3.51   0
   2  18   1   -1.15    2.58   0
  -2 -18  -1    1.99    2.68   0
   2 -18   1    0.82    2.84   0
   3 -18   1    0.97    6.58   0
   3  18   1    1.14    1.81   0
  -3 -18  -1    0.29    2.67   0
  -4 -18  -1    0.78    1.94   0
   4  18   1   -0.05    2.74   0
  -5 -18  -1    1.10    2.21   0
   5  18   1    1.82    3.07   0
  -5 -19   1    1.33    2.89   0
   5  19  -1    0.34    2.07   0
   4  19  -1    2.83    1.99   0
  -4 -19   1    4.22    2.02   0
  -3 -19   1    3.72    2.77   0
   2 -19  -1    3.66    2.73   0
  -2 -19   1    4.01    2.62   0
   2 -19  -1    4.10    3.51   0
  -1 -19   1   -0.97    2.61   0
   1 -19  -1    0.50    2.69   0
   0 -19  -1    4.32    1.98   0
   0 -19   1    4.86    2.71   0
   1 -19   1    3.15    2.74   0
   1 -19   1    1.22    3.25   0
  -1 -19  -1    1.45    2.57   0
   1  19   1    1.55    2.55   0
  -2 -19  -1    1.82    1.85   0
   2 -19   1    3.05    3.54   0
   2  19   1    0.25    1.96   0
   2 -19   1    1.61    2.86   0
   3  19   1    1.52    2.05   0
  -3 -19  -1    0.84    2.86   0
   4  19   1    0.47    3.00   0
  -4 -19  -1    0.63    2.06   0
  -4 -20   1    1.73    3.05   0
  -3 -20   1    4.46    2.91   0
   2 -20  -1    1.09    3.64   0
  -2 -20   1    0.86    2.02   0
   2 -20  -1    0.07    3.06   0
   1 -20  -1   -0.63    2.88   0
  -1 -20   1    2.22    2.82   0
   0 -20  -1    0.25    2.77   0
   0 -20   1    0.67    2.80   0
  -1 -20  -1    2.78    2.87   0
   1 -20   1    2.07    2.98   0
   1 -20   1    2.71    2.95   0
   1  20   1    3.43    2.73   0
   2 -20   1    0.73    3.61   0
   2 -20   1    0.23    3.75   0
  -2 -20  -1    0.93    2.93   0
   2  20   1    0.88    2.92   0
  -3 -20  -1    2.07    2.12   0
   3  20   1    0.33    2.17   0
  -3 -21   1    0.89    3.15   0
   2 -21  -1    3.31    4.00   0
  -2 -21   1    4.17    2.95   0
   2 -21  -1    5.58    3.85   0
   1 -21  -1    0.72    3.06   0
  -1 -21   1    1.99    2.89   0
   0 -21  -1    9.55    3.05   0
   0 -21   1   10.89    3.19   0
   1 -21   1    2.86    3.16   0
   1 -21   1    0.32    3.12   0
  -1 -21  -1    0.26    3.00   0
   2  21   1    2.57    3.10   0
   2 -21   1    1.90    4.16   0
  -2 -21  -1    2.20    2.22   0
   2 -21   1    1.38    3.35   0
   2 -22  -1    0.61    3.94   0
   1 -22  -1    4.41    4.20   0
  -1 -22   1    0.26    3.19   0
   0 -22  -1   -1.17    3.24   0
   0 -22   1    2.45    3.13   0
   0 -22   1    2.42    3.20   0
  -1 -22  -1   -0.18    3.20   0
   1 -22   1    4.25    4.06   0
   1 -22   1    0.96    3.34   0
  -9   0   2    2.26    3.02   0
   8   0  -2    8.62    2.71   0
  -8   0   2   12.53    2.70   0
  -7   0   2  213.95    3.80   0
   7   0  -2  193.30    3.72   0
  -6   0   2   38.37    1.85   0
   6   0  -2   38.07    2.42   0
   5   0  -2  168.67    3.36   0
  -5   0   2  170.60    3.33   0
   4   0  -2  659.54    5.92   0
  -4   0   2  664.22    5.85   0
  -3   0   2    3.48    1.89   0
  -2   0   2   38.88    2.46   0
  -1   0   2  228.72    4.51   0
   1   0  -2  286.46    5.23   0
   0   0   2 2429.38   13.57   0
   0   0  -2 2650.53   14.03   0
  -1   0  -2 2424.86   11.81   0
   1   0   2 2438.58   11.98   0
  -2   0  -2  278.36    3.80   0
   2   0   2  288.36    4.10   0
  -3   0  -2  323.90    3.83   0
   3   0   2  322.84    4.20   0
  -4   0  -2   42.55    2.29   0
   4   0   2   43.43    2.35   0
  -5   0  -2  125.12    3.10   0
   5   0   2  104.36    2.91   0
  -6   0  -2    3.94    2.37   0
   6   0   2    2.67    2.45   0
  -7   0  -2    1.56    2.56   0
   7   0   2    2.39    2.47   0
  -8   0  -2    0.52    3.09   0
   8   0   2    2.67    2.96   0
  -9  -1   2    0.74    2.86   0
  -9   1   2   -0.65    3.12   0
  -8  -1   2    0.43    2.55   0
  -8   1   2    1.73    2.67   0
   8   1  -2    0.10    2.41   0
  -7  -1   2   41.67    2.58   0
  -7   1   2   42.95    2.78   0
   7   1  -2   37.22    2.61   0
   7  -1  -2   41.97    2.69   0
  -6  -1   2    3.85    1.50   0
  -6   1   2    4.05    2.10   0
   6   1  -2    3.64    2.02   0
   6  -1  -2    3.64    2.06   0
  -5   1   2   10.22    2.12   0
   5  -1  -2   11.50    2.06   0
   5   1  -2    9.73    1.99   0
  -5  -1   2   11.29    2.01   0
  -4  -1   2   -0.40    1.88   0
  -4   1   2    0.02    1.73   0
   4   1  -2   -0.29    1.88   0
   4  -1  -2    1.52    1.76   0
  -3  -1   2  159.36    3.35   0
  -3   1   2  155.59    3.64   0
   3   1  -2  162.34    3.31   0
  -2  -1   2  100.27    3.03   0
  -2   1   2  101.54    3.47   0
  -1   1   2  248.75    5.21   0
   1  -1  -2  246.96    5.13   0
  -1  -1   2  235.22    4.30   0
   0  -1   2  870.05    8.19   0
   0   1   2  811.83    7.84   0
   0  -1  -2  875.49    8.27   0
   0   1  -2  853.76    8.09   0
  -1   1  -2  739.51    6.76   0
   1  -1   2  745.82    7.06   0
  -1  -1  -2  698.70    6.35   0
   1   1   2  738.21    6.73   0
  -2  -1  -2   59.37    2.60   0
   2   1   2   55.80    2.08   0
   2  -1   2   56.76    2.69   0
  -2   1  -2   59.08    2.74   0
  -3   1  -2   19.48    1.71   0
   3   1   2   22.39    2.23   0
   3  -1   2   24.01    2.22   0
  -3  -1  -2   25.32    2.27   0
  -4  -1  -2    1.73    1.94   0
   4  -1   2    1.80    1.96   0
  -4   1  -2    1.97    2.02   0
   4   1   2    0.30    1.89   0
   5  -1   2   19.91    2.30   0
  -5  -1  -2   22.20    2.33   0
  -5   1  -2   20.80    2.40   0
   5   1   2   21.64    2.33   0
  -6  -1  -2    5.61    2.46   0
   6  -1   2    3.08    1.61   0
  -6   1  -2    3.32    1.64   0
   6   1   2    3.81    2.40   0
   7  -1   2    0.36    1.80   0
  -7  -1  -2    0.24    2.61   0
  -7   1  -2    0.31    2.70   0
   7   1   2    3.13    2.53   0
  -8   1  -2    0.86    3.05   0
   8  -1   2    1.42    2.87   0
  -8  -1  -2    1.99    3.05   0
   8   1   2   -0.33    2.93   0
  -9  -2   2    2.24    3.01   0
   9   2  -2    1.96    2.14   0
  -9   2   2    2.57    3.21   0
  -8   2   2    1.21    2.61   0
  -8  -2   2    1.94    2.45   0
   8   2  -2    1.55    2.52   0
  -7  -2   2   25.38    2.51   0
   7   2  -2   23.41    1.97   0
  -7   2   2   23.87    3.15   0
   6  -2  -2    1.15    2.01   0
  -6  -2   2    2.66    2.04   0
   6   2  -2    3.49    2.07   0
  -6   2   2   -0.18    2.02   0
   5  -2  -2   74.56    2.88   0
   5   2  -2   73.25    2.48   0
  -5   2   2   71.09    2.84   0
  -5  -2   2   75.91    2.48   0
   4   2  -2   98.82    2.38   0
  -4  -2   2  107.12    2.35   0
  -4   2   2  111.50    3.15   0
  -3   2   2    6.78    1.84   0
  -3  -2   2    6.97    1.36   0
   3   2  -2    7.63    1.37   0
  -2   2   2  390.36    6.50   0
  -2  -2   2  351.42    4.64   0
   1  -2  -2   24.39    2.27   0
  -1  -2   2   23.54    2.37   0
  -1   2   2   24.84    2.90   0
   0  -2  -2  151.68    4.02   0
   0   2   2  138.69    3.93   0
   0  -2   2  143.99    3.87   0
   0   2  -2  141.19    3.42   0
  -1  -2  -2  423.56    5.24   0
   1   2   2  424.57    5.19   0
  -1   2  -2  402.38    5.16   0
   1  -2   2  405.44    5.26   0
  -2  -2  -2 1504.31    7.90   0
   2   2   2 1568.17    8.25   0
  -2   2  -2 1597.86    9.39   0
   2  -2   2 1567.03    9.32   0
   3  -2   2  173.66    3.35   0
  -3   2  -2  169.30    3.05   0
   3   2   2  166.01    3.13   0
  -3  -2  -2  164.01    2.73   0
  -4  -2  -2    5.60    2.02   0
   4   2   2    3.20    1.94   0
   4  -2   2    5.12    1.96   0
  -4   2  -2    4.72    2.06   0
  -5  -2  -2    2.12    2.15   0
   5  -2   2    3.32    2.12   0
   5   2   2    3.21    2.09   0
  -5   2  -2    5.07    2.27   0
   6  -2   2    6.78    2.31   0
  -6   2  -2    5.48    1.77   0
   6   2   2    4.14    2.38   0
  -6  -2  -2    5.25    2.36   0
  -7  -2  -2    0.20    2.62   0
  -7   2  -2    1.47    2.68   0
   7   2   2    5.11    2.61   0
   7  -2   2    1.07    1.83   0
   8   2   2    0.74    2.16   0
  -8   2  -2   -0.46    3.16   0
  -8  -2  -2   -0.52    2.98   0
   8  -2   2    1.96    3.06   0
  -9   3   2    2.19    3.24   0
   9   3  -2    0.83    2.88   0
  -9  -3   2    3.06    3.01   0
   8   3  -2    9.13    1.90   0
  -8  -3   2    8.86    1.90   0
  -8   3   2    9.75    2.81   0
  -7  -3   2   12.79    2.44   0
   7   3  -2   16.24    2.35   0
  -7   3   2   16.84    2.46   0
  -6  -3   2    2.50    2.08   0
  -6   3   2    0.96    2.03   0
   6   3  -2    2.50    2.09   0
  -5   3   2   29.23    2.44   0
   5   3  -2   27.04    1.60   0
  -5  -3   2   29.12    2.07   0
   4   3  -2    4.81    1.36   0
  -4   3   2    6.07    1.90   0
  -4  -3   2    4.26    1.86   0
  -3   3   2  755.56    8.95   0
   3   3  -2  743.87    5.87   0
  -3   3   2  732.10    8.79   0
  -3  -3   2  741.21    5.58   0
  -2  -3   2    4.36    1.99   0
  -2   3   2    5.25    2.63   0
  -1   3   2  554.86    7.62   0
   1  -3  -2  581.82    7.73   0
   0   3  -2   28.68    2.47   0
   0   3   2   34.34    2.68   0
   0  -3   2   29.56    2.55   0
   0  -3  -2   28.45    2.11   0
  -1   3  -2  269.35    4.51   0
  -1  -3  -2  268.65    4.18   0
   1  -3   2  264.41    4.62   0
   1   3   2  254.50    4.18   0
   2  -3   2  366.16    4.98   0
  -2  -3  -2  362.77    4.16   0
   2   3   2  342.06    4.21   0
  -2   3  -2  368.26    4.96   0
  -3  -3  -2    3.75    1.42   0
   3  -3   2    2.64    2.02   0
   3   3   2    3.27    1.97   0
  -3   3  -2    2.46    1.51   0
  -4   3  -2   48.88    2.59   0
   4  -3   2   46.02    2.51   0
  -4  -3  -2   45.91    1.88   0
   4   3   2   48.65    2.31   0
  -5   3  -2    3.68    2.15   0
  -5  -3  -2    5.16    2.13   0
   5   3   2    4.31    1.50   0
   5  -3   2    5.62    2.08   0
   6   3   2    9.87    2.47   0
  -6  -3  -2   10.31    1.87   0
  -6   3  -2    9.57    2.61   0
   6  -3   2    6.87    2.43   0
   7   3   2    1.62    1.87   0
  -7  -3  -2   -0.66    2.74   0
   7  -3   2   -0.42    2.54   0
  -7   3  -2    1.21    2.71   0
   8   3   2    3.21    2.99   0
  -8   3  -2    2.20    3.29   0
   8  -3   2    0.72    3.09   0
  -8  -3  -2    1.98    2.20   0
   9   4  -2    2.30    3.04   0
  -9  -4   2    1.86    2.99   0
  -9   4   2   -0.97    3.84   0
  -8  -4   2    7.55    2.71   0
   8   4  -2    6.05    2.62   0
  -8   4   2    6.79    2.91   0
  -7   4   2   11.73    2.70   0
   7   4  -2   12.16    1.70   0
  -7  -4   2   11.10    2.53   0
  -6  -4   2    2.25    2.06   0
   6   4  -2    2.94    2.00   0
  -6   4   2    3.39    2.78   0
  -5  -4   2    4.01    2.03   0
   5   4  -2    7.80    2.02   0
  -5   4   2    6.15    2.51   0
  -4   4   2  287.96    5.86   0
  -4  -4   2  290.62    3.31   0
   4   4  -2  285.71    3.62   0
  -3   4   2  171.10    5.34   0
   3   4  -2  164.31    2.87   0
  -3  -4   2  179.86    3.16   0
  -3   4   2  186.64    5.68   0
   2  -4  -2   47.30    3.42   0
  -2   4   2   50.35    3.63   0
  -2  -4   2   46.10    2.43   0
  -1   4   2  954.62    9.40   0
   1  -4  -2  976.21    9.53   0
   0  -4  -2   28.32    1.91   0
   0   4   2   28.18    1.97   0
   0  -4   2   27.15    1.86   0
   1  -4   2    4.84    2.11   0
   1   4   2    4.06    1.58   0
  -1   4  -2    5.00    2.02   0
  -1  -4  -2    4.30    2.22   0
   2  -4   2   36.65    2.52   0
   2   4   2   40.58    2.33   0
  -2  -4  -2   39.57    2.32   0
  -2   4  -2   39.04    2.51   0
   3   4   2    9.71    1.49   0
  -3  -4  -2   11.56    2.04   0
   3  -4   2    9.50    2.13   0
  -3   4  -2    7.89    2.09   0
   4  -4   2   13.95    2.25   0
   4   4   2   12.20    2.12   0
  -4   4  -2   12.73    2.32   0
  -4  -4  -2   11.48    1.64   0
  -5  -4  -2    1.96    2.12   0
   5   4   2    1.81    2.09   0
  -5   4  -2   -0.65    2.16   0
   5  -4   2    1.67    2.02   0
  -6   4  -2    5.63    2.62   0
  -6  -4  -2    3.73    1.88   0
   6  -4   2    4.84    2.37   0
   6   4   2    5.76    2.54   0
   7   4   2   -1.34    2.69   0
   7  -4   2    1.01    2.70   0
  -7   4  -2   -0.05    2.86   0
  -7  -4  -2    1.42    2.70   0
   8   4   2    1.24    3.15   0
   8  -4   2   -0.35    3.08   0
  -8  -4  -2    3.23    3.17   0
  -8   4  -2   -0.03    3.25   0
  -9   5   2    1.05    4.09   0
  -9  -5   2   -0.63    2.16   0
   9   5  -2    0.33    3.07   0
   8   5  -2    4.68    2.70   0
  -8   5   2    3.26    3.57   0
  -8  -5   2    8.07    1.95   0
  -7   5   2    0.23    2.96   0
  -7  -5   2    3.04    2.50   0
   7   5  -2   -0.78    1.78   0
  -6  -5   2   24.69    1.70   0
  -6   5   2   22.36    3.08   0
   6   5  -2   20.25    2.26   0
  -5   5   2    0.18    2.63   0
   5   5  -2    2.70    2.03   0
  -5  -5   2    0.25    1.42   0
  -4  -5   2    8.34    1.95   0
  -4   5   2    9.04    3.08   0
  -4   5   2    9.36    3.10   0
   4   5  -2    9.69    1.95   0
  -3   5   2  142.36    6.75   0
   3   5  -2  131.11    2.87   0
  -3   5   2  146.45    7.03   0
  -3  -5   2  139.49    2.87   0
  -2   5   2   38.62    3.40   0
  -2  -5   2   37.20    2.31   0
   2  -5  -2   41.31    3.29   0
   1  -5  -2 1592.57   11.42   0
  -1   5   2 1513.37   11.23   0
  -1  -5   2 1456.05    8.38   0
   0  -5   2  324.01    4.39   0
   0   5   2  332.10    4.81   0
   0  -5  -2  360.35    4.82   0
  -1  -5  -2  165.08    3.32   0
  -1   5  -2  168.23    3.62   0
   1   5   2  149.63    2.99   0
   1  -5   2  170.33    3.75   0
   2  -5   2  351.33    5.00   0
  -2   5  -2  357.82    4.90   0
   2   5   2  320.12    3.66   0
  -2  -5  -2  345.20    3.69   0
   3   5   2   34.19    2.23   0
  -3  -5  -2   34.09    2.24   0
  -3   5  -2   35.72    2.53   0
   3  -5   2   36.26    2.55   0
  -4   5  -2    0.38    2.27   0
   4  -5   2    0.80    2.08   0
   4   5   2    0.23    2.11   0
  -4  -5  -2    0.44    2.01   0
   5   5   2   30.12    1.83   0
   5  -5   2   34.99    2.78   0
  -5  -5  -2   37.80    2.47   0
  -5   5  -2   39.49    3.00   0
   6  -5   2    0.97    2.29   0
   6   5   2    1.19    2.40   0
  -6   5  -2    1.41    2.61   0
  -6  -5  -2    0.19    2.36   0
  -7  -5  -2    0.80    1.88   0
   7   5   2    0.69    2.67   0
   7  -5   2    1.75    2.71   0
  -7   5  -2    1.03    2.77   0
  -8  -5  -2    1.75    3.21   0
   8   5   2    2.15    3.05   0
   8  -5   2    1.99    3.21   0
  -8   5  -2    3.93    3.30   0
  -9  -6   2    1.27    3.08   0
  -9   6   2    0.12    4.79   0
   9   6  -2    3.39    2.17   0
  -9   6   2    1.06    4.53   0
  -8   6   2    0.82    3.53   0
   8   6  -2    1.12    1.86   0
  -8  -6   2    0.70    2.03   0
  -8   6   2    0.66    3.35   0
  -7   6   2   15.15    3.49   0
   7   6  -2   12.99    1.86   0
  -7  -6   2   14.25    1.88   0
   6   6  -2    4.34    2.18   0
  -6   6   2    4.38    3.27   0
  -6   6   2    4.72    3.13   0
  -6  -6   2    4.67    1.52   0
  -5   6   2    0.78    3.91   0
  -5   6   2    0.51    3.49   0
  -5  -6   2   -0.33    2.01   0
   5   6  -2    0.61    1.40   0
   4   6  -2  109.29    2.71   0
  -4  -6   2  109.26    2.25   0
  -3  -6   2    2.30    1.25   0
   3   6  -2   -0.24    1.76   0
   2  -6  -2  665.92   10.34   0
  -2   6   2  574.61    9.51   0
  -2  -6   2  554.35    4.68   0
  -1  -6   2  576.01    5.29   0
   1  -6  -2  620.21    6.92   0
  -1   6   2  565.80    6.97   0
   0  -6   2  168.41    3.45   0
   0   6   2  163.07    3.53   0
   0  -6  -2  180.13    3.59   0
   1  -6   2   -0.28    1.98   0
   1   6   2    1.47    1.87   0
  -1  -6  -2    0.10    1.93   0
   2   6   2 2226.15    9.13   0
  -2  -6  -2 2411.20    9.13   0
  -2   6  -2 2312.90   11.93   0
   2  -6   2 2438.48   12.36   0
   3   6   2    2.39    2.03   0
   3  -6   2    3.19    2.18   0
  -3   6  -2    3.51    2.04   0
  -3  -6  -2    2.74    1.46   0
   4   6   2   14.64    2.12   0
  -4   6  -2   19.00    2.34   0
   4  -6   2   18.98    2.41   0
  -4  -6  -2   14.47    1.60   0
  -5   6  -2    7.52    3.20   0
   5   6   2    4.61    2.22   0
   5  -6   2    7.77    2.36   0
  -5  -6  -2    7.65    2.29   0
  -6   6  -2    4.33    3.41   0
   6  -6   2    3.15    2.51   0
   6   6   2    3.12    1.65   0
  -6  -6  -2    3.19    2.42   0
  -7   6  -2    4.97    3.61   0
   7   6   2    3.48    2.68   0
  -7  -6  -2    3.57    2.71   0
   7  -6   2    3.39    2.82   0
  -8  -6  -2    1.59    3.21   0
   8  -6   2    0.43    3.27   0
  -8   6  -2    2.11    3.21   0
   8   6   2    2.45    2.20   0
  -9  -7   2    0.50    3.24   0
   9   7  -2   -1.56    2.20   0
  -8  -7   2    1.74    2.69   0
   8   7  -2   -0.25    2.72   0
   7   7  -2    0.77    1.52   0
  -7  -7   2   -0.74    2.25   0
   6   7  -2    9.42    2.30   0
  -6  -7   2   12.39    2.31   0
  -5  -7   2    0.48    1.97   0
   5   7  -2    0.33    1.93   0
   4   7  -2    2.89    1.38   0
  -4  -7   2    3.90    1.41   0
  -3  -7   2    0.24    1.77   0
   3   7  -2   -0.24    1.78   0
  -2   7   2   71.57    4.13   0
   2  -7  -2   84.45    4.34   0
  -2  -7   2   71.59    2.44   0
   2   7  -2   65.04    2.08   0
  -1   7   2   47.64    2.55   0
  -1  -7   2   50.85    2.34   0
   1  -7  -2   56.55    2.74   0
   0   7   2   42.25    2.42   0
   0  -7   2   44.91    2.44   0
   0  -7  -2   47.71    2.52   0
   0  -7   2   49.13    2.45   0
  -1  -7  -2   52.78    2.39   0
   1   7   2   40.71    1.88   0
   1  -7   2   49.22    2.52   0
   2  -7   2  332.75    5.06   0
   2   7   2  299.82    3.74   0
  -2   7  -2  311.05    4.83   0
  -2  -7  -2  316.78    3.37   0
   3   7   2    3.19    1.43   0
  -3  -7  -2    3.89    1.46   0
   3  -7   2    3.82    2.23   0
  -3   7  -2    3.36    2.00   0
  -4  -7  -2    5.90    2.06   0
   4   7   2    4.78    2.08   0
   4  -7   2    3.44    2.26   0
  -4   7  -2    4.61    2.24   0
   5   7   2   14.04    2.34   0
   5  -7   2   11.43    2.50   0
  -5   7  -2   12.88    2.51   0
  -5  -7  -2   15.20    2.31   0
   6  -7   2   -0.27    3.11   0
  -6   7  -2    0.64    2.65   0
  -6  -7  -2   -0.66    2.46   0
   6   7   2   -0.63    2.56   0
   7   7   2    2.27    2.77   0
  -7  -7  -2    3.13    2.83   0
   7  -7   2    2.71    3.42   0
  -7   7  -2    2.50    3.66   0
   8   8  -2    0.54    2.73   0
  -8  -8   2   -0.15    2.80   0
   7   8  -2    7.17    2.47   0
  -7  -8   2   11.22    2.53   0
  -6  -8   2    4.76    1.64   0
   6   8  -2    6.10    1.62   0
  -5  -8   2   23.74    1.63   0
   5   8  -2   21.72    1.61   0
   4   8  -2   58.77    2.42   0
  -4  -8   2   66.24    2.46   0
   3   8  -2   48.78    1.83   0
  -3  -8   2   58.59    1.81   0
   2   8  -2   30.76    1.62   0
  -2   8   2   32.79    3.08   0
   2  -8  -2   39.79    3.48   0
  -2  -8   2   36.71    2.25   0
  -1  -8   2   32.62    2.27   0
  -1   8   2   28.31    2.28   0
   1  -8  -2   35.52    2.41   0
   0   8   2  419.58    5.02   0
   0  -8  -2  504.63    5.20   0
   0  -8   2  448.01    4.71   0
   1  -8   2   34.41    2.30   0
   1   8   2   28.47    1.68   0
  -1  -8  -2   36.36    2.22   0
   2   8   2   82.12    2.17   0
   2  -8   2   93.51    3.25   0
  -2  -8  -2   85.65    2.14   0
   3   8   2   29.07    2.23   0
   3  -8   2   29.63    2.64   0
  -3   8  -2   28.84    2.82   0
  -3  -8  -2   27.95    1.75   0
  -4  -8  -2   46.92    1.98   0
   4   8   2   51.17    2.45   0
   4  -8   2   54.23    3.08   0
  -4   8  -2   54.80    2.96   0
   5  -8   2   31.63    3.20   0
  -5   8  -2   28.15    2.70   0
  -5  -8  -2   30.30    2.47   0
   5   8   2   24.96    1.84   0
  -6   8  -2    1.65    2.60   0
   6  -8   2    1.11    2.49   0
  -6  -8  -2    1.86    2.56   0
   6   8   2    0.99    2.50   0
   7  -8   2    0.02    3.50   0
   7   8   2   -0.63    2.74   0
  -7  -8  -2    2.24    2.88   0
  -7   8  -2    2.66    3.65   0
   8   9  -2   -0.53    2.04   0
  -8  -9   2    0.03    2.85   0
   7   9  -2    8.19    1.77   0
  -7  -9   2   14.27    2.61   0
  -6  -9   2    6.29    2.28   0
   6   9  -2    5.88    2.29   0
  -5  -9   2   12.83    2.21   0
   5   9  -2   12.32    2.23   0
  -4  -9   2    3.80    2.03   0
   4   9  -2    2.43    1.95   0
  -3  -9   2   82.51    2.48   0
   3   9  -2   72.59    2.47   0
  -2  -9   2    4.28    1.34   0
  -2   9   2    3.69    2.45   0
   2  -9  -2    4.22    2.77   0
  -1  -9   2  871.53    5.98   0
  -1   9   2  776.87    7.33   0
   1  -9  -2  955.29    7.56   0
   0  -9  -2  109.92    2.92   0
   0   9   2   88.66    2.70   0
   0  -9   2   98.99    2.35   0
   1  -9   2    2.61    1.94   0
   1   9   2    2.04    1.83   0
   1  -9   2    0.37    1.94   0
  -1  -9  -2    0.77    1.82   0
  -2  -9  -2   31.17    2.30   0
   2   9   2   25.32    1.71   0
   2  -9   2   30.29    3.02   0
   3   9   2   88.94    2.23   0
  -3  -9  -2  105.50    2.69   0
   3  -9   2  103.41    3.63   0
   4   9   2    9.75    2.19   0
   4  -9   2    8.16    2.27   0
  -4  -9  -2    7.65    2.27   0
  -4   9  -2    7.55    2.67   0
   5   9   2    6.47    2.29   0
  -5  -9  -2    5.76    1.69   0
   5  -9   2    6.68    2.95   0
  -5   9  -2    6.01    3.03   0
   6  -9   2   -0.21    3.12   0
   6   9   2    0.43    1.78   0
  -6   9  -2    0.39    3.27   0
  -6  -9  -2    2.45    2.53   0
   7  -9   2    0.41    4.23   0
  -7   9  -2    0.94    3.67   0
   7   9   2   -1.13    2.81   0
  -7  -9  -2    3.15    2.00   0
  -8 -10   2    1.46    2.96   0
   8  10  -2   -0.34    2.93   0
  -7 -10   2    1.64    1.88   0
   7  10  -2    2.02    2.54   0
  -6 -10   2    4.15    2.34   0
   6  10  -2    5.41    2.27   0
   5  10  -2   41.32    1.94   0
  -5 -10   2   48.55    2.48   0
  -4 -10   2    4.40    1.40   0
   4  10  -2    4.21    1.45   0
  -3 -10   2    1.27    1.39   0
   3  10  -2   -1.80    1.95   0
  -2  10   2    0.68    2.35   0
  -2 -10   2   -0.06    1.91   0
   2 -10  -2    1.56    2.67   0
   1 -10  -2  403.64    5.00   0
  -1 -10   2  357.64    3.71   0
  -1  10   2  326.14    4.97   0
   0  10   2    3.03    1.85   0
   0 -10   2    5.34    1.85   0
   0 -10  -2    5.21    1.92   0
   1 -10   2   34.01    2.35   0
   1 -10   2   31.44    2.29   0
   1  10   2   28.62    2.14   0
  -1 -10  -2   31.75    2.09   0
   2  10   2  154.85    2.69   0
   2 -10   2  206.41    4.41   0
  -2 -10  -2  190.12    2.74   0
   2 -10   2  186.28    3.85   0
  -3 -10  -2  256.02    2.97   0
   3 -10   2  275.39    5.61   0
   3  10   2  238.08    3.37   0
   4  10   2    1.80    2.20   0
  -4 -10  -2    0.91    1.55   0
   4 -10   2    1.50    2.78   0
   5  10   2    2.01    2.38   0
   5 -10   2    0.52    2.90   0
  -5 -10  -2    3.57    2.40   0
   6 -10   2   -0.01    3.78   0
   6  10   2    1.27    2.65   0
  -6 -10  -2    1.46    2.64   0
   7  10   2    0.69    2.09   0
   7 -10   2    0.60    5.75   0
  -7 -10  -2    1.49    3.01   0
   8  11  -2    1.54    2.02   0
  -8 -11   2    1.26    2.94   0
   7  11  -2    4.66    2.63   0
  -7 -11   2    4.38    2.68   0
   6  11  -2    7.34    2.38   0
  -6 -11   2    3.54    1.70   0
  -5 -11   2   20.70    1.71   0
   5  11  -2   18.74    1.70   0
  -4 -11   2   45.84    1.85   0
   4  11  -2   40.61    1.84   0
  -3 -11   2  119.50    2.33   0
   3  11  -2  109.68    2.78   0
  -2  11   2   -0.09    2.24   0
   2 -11  -2    1.03    2.51   0
  -2 -11   2    0.71    1.90   0
  -1  11   2   13.59    2.21   0
   1 -11  -2   17.92    2.23   0
  -1 -11   2   16.70    1.52   0
   0 -11   2   92.03    2.65   0
   0 -11  -2   92.88    2.75   0
   0  11   2   82.63    2.69   0
   1  11   2   33.49    2.11   0
   1 -11   2   41.85    2.48   0
   1 -11   2   39.65    2.45   0
  -1 -11  -2   39.97    1.80   0
   2 -11   2   53.03    2.69   0
   2  11   2   49.65    2.44   0
  -2 -11  -2   56.94    1.94   0
   2 -11   2   61.88    2.90   0
   3  11   2    1.83    2.16   0
   3 -11   2    3.29    2.73   0
  -3 -11  -2    1.19    1.58   0
   3 -11   2    2.51    2.55   0
   4 -11   2   10.04    3.54   0
   4  11   2   10.57    2.34   0
  -4 -11  -2   10.28    2.24   0
   5  11   2    0.57    1.75   0
   5 -11   2    0.47    3.41   0
  -5 -11  -2    1.50    1.73   0
   6  11   2    1.27    1.94   0
  -6 -11  -2    1.47    1.86   0
   7  11   2   -3.14    2.18   0
  -7 -11  -2   -0.44    2.97   0
  -8 -12   2    2.34    3.11   0
   8  12  -2    1.57    3.14   0
  -7 -12   2    2.00    2.78   0
   7  12  -2   -1.14    1.99   0
  -6 -12   2    2.74    1.79   0
   6  12  -2    3.88    1.73   0
  -5 -12   2   -0.92    1.60   0
   5  12  -2   -1.19    1.57   0
   4  12  -2   76.43    2.19   0
  -4 -12   2   90.15    2.71   0
   3  12  -2    7.13    2.01   0
  -3 -12   2    8.88    2.03   0
  -2  12   2    2.76    2.07   0
   2 -12  -2    4.23    2.66   0
  -2 -12   2    3.52    2.06   0
   1 -12  -2   31.27    2.40   0
  -1 -12   2   28.50    1.67   0
  -1  12   2   24.75    2.28   0
   0  12   2   43.97    2.45   0
   0 -12  -2   53.03    2.49   0
   0 -12   2   52.11    2.49   0
   1  12   2   59.94    2.00   0
   1 -12   2   70.73    2.70   0
  -1 -12  -2   70.09    2.58   0
   1 -12   2   71.82    2.71   0
   2 -12   2   71.69    2.94   0
   2  12   2   62.61    2.50   0
  -2 -12  -2   70.81    2.04   0
   2 -12   2   76.89    3.15   0
   3 -12   2   -0.48    2.55   0
   3  12   2    1.36    1.56   0
   3 -12   2   -1.07    2.38   0
  -3 -12  -2    0.61    1.51   0
   4 -12   2    2.85    3.07   0
   4  12   2    2.55    2.26   0
  -4 -12  -2    4.68    2.31   0
   4 -12   2    2.02    3.42   0
   5  12   2    1.90    1.77   0
  -5 -12  -2   -0.52    1.76   0
  -6 -12  -2    2.03    1.97   0
   6  12   2    2.27    2.73   0
   7  12   2    4.23    3.12   0
  -7 -12  -2   -0.55    2.27   0
  -7 -13   2    2.62    2.89   0
   7  13  -2    0.83    2.07   0
   6  13  -2    1.09    1.84   0
  -6 -13   2    2.02    2.56   0
   5  13  -2   22.72    1.87   0
  -5 -13   2   22.01    1.87   0
  -4 -13   2    6.17    2.24   0
   4  13  -2    5.54    1.57   0
   3  13  -2    1.34    2.08   0
  -3 -13   2   -0.89    2.14   0
   2 -13  -2   31.89    3.26   0
  -2  13   2   23.30    2.66   0
  -2 -13   2   27.19    1.70   0
  -1 -13   2    0.64    1.99   0
  -1  13   2    1.20    2.01   0
   1 -13  -2    1.05    2.05   0
   0  13   2   12.55    2.08   0
   0 -13   2   13.84    2.12   0
   0 -13  -2   16.76    2.21   0
  -1 -13  -2   39.21    2.40   0
   1 -13   2   42.87    2.62   0
   1 -13   2   40.03    2.45   0
   1  13   2   33.25    1.83   0
   2  13   2   24.10    1.71   0
   2 -13   2   30.66    3.25   0
   2 -13   2   29.85    3.04   0
  -2 -13  -2   28.73    2.30   0
   3 -13   2    0.73    2.74   0
   3 -13   2    0.77    3.22   0
  -3 -13  -2    3.00    2.25   0
   3  13   2    1.43    2.29   0
   4  13   2    6.08    2.42   0
   4 -13   2    4.86    3.50   0
   4 -13   2    4.59    3.60   0
  -4 -13  -2    4.77    1.75   0
   5  13   2   -2.66    2.68   0
  -5 -13  -2   -0.39    1.87   0
   6  13   2   -1.15    2.03   0
  -6 -13  -2    0.20    1.98   0
  -7 -14   2    1.39    2.02   0
   7  14  -2   -1.57    2.09   0
   6  14  -2   16.86    2.07   0
  -6 -14   2   20.37    2.83   0
  -5 -14   2    3.45    1.75   0
   5  14  -2    2.53    1.74   0
  -4 -14   2    0.95    1.60   0
   4  14  -2   -0.06    2.24   0
  -3 -14   2    0.35    1.55   0
  -2 -14   2   89.53    2.22   0
   2 -14  -2  108.46    3.62   0
  -1 -14   2    0.53    2.10   0
   1 -14  -2    1.66    2.21   0
  -1  14   2    1.21    2.18   0
   0 -14  -2   18.47    2.36   0
   0 -14   2   18.80    2.28   0
   0  14   2   14.96    2.24   0
   1 -14   2   17.30    2.41   0
   1  14   2   12.68    1.73   0
   1 -14   2   16.15    2.40   0
  -1 -14  -2   17.48    1.74   0
   2 -14   2   -0.12    2.89   0
   2 -14   2    0.15    2.21   0
   2  14   2    1.81    2.12   0
  -2 -14  -2   -0.71    1.58   0
   3  14   2   16.02    2.40   0
   3 -14   2   20.03    3.71   0
  -3 -14  -2   21.95    2.47   0
   3 -14   2   18.60    3.19   0
   4 -14   2   10.99    5.61   0
   4 -14   2    9.90    5.39   0
   4  14   2    7.13    2.50   0
  -4 -14  -2    9.76    2.51   0
  -5 -14  -2    1.25    2.73   0
   5  14   2   -0.39    2.74   0
   6  14   2    2.78    3.01   0
  -6 -14  -2    0.58    2.10   0
   7  15  -2    0.77    2.23   0
  -7 -15   2    0.98    3.13   0
   6  15  -2    0.79    1.90   0
  -6 -15   2    3.35    2.68   0
  -5 -15   2    9.05    2.59   0
   5  15  -2    4.03    2.62   0
  -4 -15   2    8.43    2.42   0
   4  15  -2    7.28    2.40   0
  -3 -15   2   15.35    2.31   0
  -2 -15   2   -0.07    2.19   0
   2 -15  -2    0.60    2.13   0
  -1 -15   2   10.88    2.25   0
  -1  15   2    9.11    2.44   0
   1 -15  -2   11.68    2.34   0
   0 -15   2  113.43    2.91   0
   0  15   2   89.95    2.93   0
   0 -15  -2  112.11    3.10   0
   1 -15   2    1.89    2.23   0
   1 -15   2    3.18    2.25   0
  -1 -15  -2    1.69    2.21   0
   1  15   2    1.68    2.16   0
   2 -15   2   18.45    2.78   0
   2 -15   2   17.12    2.66   0
   2  15   2   15.81    2.49   0
  -2 -15  -2   22.23    2.40   0
   3 -15   2    1.84    3.38   0
   3 -15   2    0.47    2.88   0
  -3 -15  -2   -0.03    1.69   0
   3  15   2   -0.17    1.63   0
  -4 -15  -2    3.70    2.63   0
   4  15   2    1.49    1.85   0
  -5 -15  -2    2.60    2.77   0
   5  15   2    1.26    2.83   0
   6  15   2    1.98    3.17   0
  -6 -15  -2    0.92    3.13   0
   6  16  -2    1.48    2.89   0
  -6 -16   2   -0.34    2.93   0
   5  16  -2   -0.95    2.70   0
  -5 -16   2    2.29    2.68   0
  -4 -16   2    2.29    1.60   0
  -3 -16   2    3.90    2.37   0
   2 -16  -2    1.32    3.00   0
  -2 -16   2    2.12    2.28   0
  -1  16   2    1.89    2.30   0
   1 -16  -2    1.09    2.42   0
  -1 -16   2    2.47    2.15   0
   0  16   2   20.54    2.45   0
   0 -16   2   22.34    2.44   0
   0 -16  -2   24.81    2.45   0
   1 -16   2   -0.07    2.33   0
   1  16   2    1.50    2.15   0
   1 -16   2    0.89    2.32   0
  -1 -16  -2   -1.17    2.35   0
   2 -16   2   -0.26    2.69   0
   2 -16   2    1.34    2.43   0
  -2 -16  -2    2.07    2.37   0
   2  16   2    2.09    2.26   0
   3 -16   2    0.74    3.68   0
   3 -16   2    0.07    3.13   0
   3  16   2   -0.58    2.30   0
  -3 -16  -2   -0.67    1.64   0
   4  16   2    1.13    1.90   0
  -4 -16  -2    1.73    2.72   0
   5  16   2    0.60    2.12   0
  -5 -16  -2    0.18    2.92   0
  -6 -17   2    1.72    3.03   0
  -5 -17   2    3.38    1.96   0
  -4 -17   2    5.24    2.67   0
  -3 -17   2   11.25    2.61   0
   2 -17  -2    0.46    3.13   0
  -2 -17   2    3.09    2.33   0
   1 -17  -2   14.48    2.75   0
  -1 -17   2   14.16    2.50   0
  -1  17   2   12.38    2.42   0
   0 -17   2   30.81    2.66   0
   0 -17   2   28.18    2.62   0
   0 -17  -2   26.76    2.57   0
   0  17   2   20.48    2.49   0
   1  17   2   37.95    2.65   0
   1 -17   2   50.79    3.13   0
   1 -17   2   50.31    3.09   0
  -1 -17  -2   49.10    2.71   0
   2  17   2    0.94    2.56   0
   2 -17   2    1.55    2.56   0
   2 -17   2   -0.26    2.60   0
  -2 -17  -2   -0.01    1.87   0
   3 -17   2    3.60    3.99   0
   3 -17   2    2.81    3.86   0
   3  17   2    3.74    2.61   0
  -3 -17  -2    2.73    2.67   0
  -4 -17  -2    5.48    1.97   0
   4  17   2    3.98    2.01   0
   5  17   2    1.28    2.03   0
  -5 -17  -2   -0.44    2.17   0
  -5 -18   2    3.35    3.01   0
  -4 -18   2   -0.89    1.95   0
  -3 -18   2    4.49    2.60   0
   2 -18  -2   11.83    3.41   0
  -2 -18   2   10.16    2.52   0
   1 -18  -2    7.35    3.23   0
  -1 -18   2    4.16    1.75   0
  -1  18   2    3.56    2.61   0
   0 -18   2    3.70    2.54   0
   0  18   2    4.53    2.48   0
   0 -18   2    3.49    2.55   0
   0 -18  -2    4.45    1.86   0
   1 -18   2    6.58    3.32   0
  -1 -18  -2    5.64    2.55   0
   1 -18   2    3.52    2.62   0
   1  18   2    1.71    2.52   0
   2 -18   2    5.33    2.86   0
   2 -18   2    3.30    3.43   0
   2  18   2    3.28    1.87   0
  -2 -18  -2    2.38    1.92   0
   3  18   2   -1.50    1.90   0
   3 -18   2    0.31    4.59   0
   3 -18   2   -0.12    4.02   0
  -3 -18  -2   -0.57    2.67   0
   4  18   2    2.68    2.07   0
  -4 -18  -2    4.96    2.96   0
  -5 -19   2    4.32    3.20   0
  -4 -19   2    0.85    2.97   0
  -3 -19   2    2.70    1.99   0
   2 -19  -2    0.20    3.52   0
  -2 -19   2   -0.94    2.00   0
  -1 -19   2    3.85    2.63   0
   1 -19  -2    3.70    2.88   0
   0 -19   2    1.13    2.69   0
   0 -19   2    1.53    1.91   0
   0 -19  -2    2.56    2.65   0
   0  19   2    1.24    2.60   0
  -1 -19  -2   10.18    2.08   0
   1 -19   2   10.63    2.80   0
   1  19   2   10.09    2.71   0
   1 -19   2   10.10    2.74   0
   2 -19   2    3.66    3.04   0
   2  19   2    2.09    2.79   0
   2 -19   2    4.16    2.92   0
  -2 -19  -2    2.77    2.87   0
  -3 -19  -2    3.32    2.98   0
   3  19   2    0.96    2.79   0
   3 -19   2    0.52    4.82   0
   3 -19   2    0.63    5.35   0
   4  19   2    0.66    2.28   0
  -4 -19  -2    1.55    3.17   0
  -4 -20   2    0.84    3.12   0
  -3 -20   2   -0.87    2.01   0
   2 -20  -2    0.09    3.78   0
  -2 -20   2    2.26    2.80   0
   1 -20  -2   -0.09    2.96   0
  -1 -20   2    1.82    2.02   0
   0 -20   2   18.42    3.05   0
   0 -20   2   11.54    2.19   0
   0  20   2   13.13    2.97   0
   0 -20  -2   19.81    3.04   0
   1 -20   2    6.32    3.04   0
  -1 -20  -2    8.24    2.88   0
   1 -20   2    6.05    3.02   0
   1  20   2    7.23    2.88   0
   2 -20   2    3.14    3.28   0
   2  20   2    0.57    2.10   0
   2 -20   2    1.62    3.88   0
  -2 -20  -2    2.54    3.01   0
   3 -20   2    0.33    7.22   0
   3  20   2    2.63    3.05   0
  -3 -20  -2   -3.53    3.08   0
   3 -20   2    0.39    7.13   0
  -3 -21   2    0.98    2.33   0
   2 -21  -2    0.84    4.11   0
  -2 -21   2    2.06    3.03   0
   2 -21  -2    0.45    3.81   0
   1 -21  -2   -1.00    3.87   0
  -1 -21   2    1.22    2.94   0
   0 -21   2    0.93    2.00   0
   0 -21   2    0.85    3.01   0
   0 -21  -2    0.68    3.01   0
   1 -21   2    2.83    3.88   0
   1  21   2    1.68    2.95   0
  -1 -21  -2   -0.58    3.01   0
   1 -21   2    1.62    3.79   0
   2 -21   2   -0.35    4.26   0
   2  21   2    0.73    3.19   0
   2 -21   2    0.72    4.04   0
  -2 -21  -2   -0.13    3.24   0
   1 -22  -2    0.35    4.06   0
  -1 -22   2   -0.03    3.21   0
   0 -22   2   -0.42    2.28   0
   0 -22   2   -0.94    2.28   0
   0 -22  -2    0.46    3.32   0
  -9  -1   3    0.82    2.92   0
  -9   1   3    1.06    2.98   0
  -8  -1   3   -0.85    2.41   0
  -8   1   3    1.10    2.63   0
  -7  -1   3   65.91    2.77   0
  -7   1   3   67.74    2.93   0
  -6  -1   3   83.51    2.71   0
  -6   1   3   85.33    2.82   0
  -5   1   3    2.43    2.00   0
  -5  -1   3    2.57    1.89   0
  -4  -1   3   14.33    1.96   0
  -4   1   3   11.27    1.90   0
  -3  -1   3  208.77    3.55   0
  -3   1   3  228.78    4.00   0
  -3   1   3  203.14    3.84   0
  -2   1   3  560.54    5.88   0
  -2  -1   3  550.67    5.29   0
   1   1  -3   30.45    1.94   0
   1  -1  -3   32.76    2.39   0
  -1  -1   3   24.37    1.89   0
  -1   1   3   33.52    2.49   0
   0   1   3 2331.80   11.05   0
   0  -1  -3 2405.75   11.32   0
   0  -1   3 2475.68   11.40   0
   0   1  -3 2248.19   10.81   0
  -1  -1  -3    3.12    1.49   0
   1   1   3    3.10    2.12   0
   1  -1   3    3.34    2.15   0
  -1   1  -3    4.28    2.11   0
  -2  -1  -3   16.68    1.71   0
   2  -1   3   15.14    1.77   0
  -2   1  -3   18.48    1.75   0
   2   1   3   16.86    1.66   0
  -3   1  -3    2.80    2.06   0
  -3  -1  -3    1.53    2.00   0
   3   1   3    4.24    1.90   0
   3  -1   3    2.91    1.99   0
  -4   1  -3    3.68    1.50   0
   4  -1   3    5.83    2.03   0
  -4  -1  -3    2.75    2.15   0
   4   1   3    3.58    1.42   0
   5  -1   3    6.26    2.29   0
  -5   1  -3    4.29    1.64   0
   5   1   3    2.23    2.18   0
  -5  -1  -3    5.40    2.15   0
  -6  -1  -3    0.15    2.51   0
  -6   1  -3    2.70    2.41   0
   6   1   3    0.61    1.66   0
   6  -1   3   -0.03    2.33   0
  -7  -1  -3    1.39    2.01   0
  -7   1  -3    1.64    2.85   0
   7  -1   3    1.41    2.71   0
   7   1   3    1.20    2.86   0
   8   1   3   -2.11    2.26   0
   8  -1   3    1.62    3.11   0
  -8  -1  -3    0.76    2.44   0
  -8   1  -3   -1.37    3.31   0
  -9   2   3    0.19    3.76   0
  -9  -2   3    1.94    2.96   0
  -8   2   3    7.54    2.68   0
  -8  -2   3    5.63    2.43   0
  -7  -2   3   30.29    2.51   0
  -7   2   3   33.36    2.67   0
  -6   2   3   71.20    2.78   0
  -6  -2   3   69.37    2.10   0
  -5   2   3  181.91    3.94   0
  -5  -2   3  179.74    3.15   0
  -4   2   3    2.82    1.76   0
  -4  -2   3    2.51    1.81   0
  -3  -2   3 1492.31    7.97   0
  -3   2   3 1587.26   10.23   0
   2  -2  -3   32.68    2.34   0
  -2  -2   3   30.52    2.20   0
  -2   2   3   32.41    2.45   0
  -1  -2   3   43.93    2.54   0
  -1   2   3   44.51    2.69   0
   1  -2  -3   41.83    2.19   0
   1   2  -3   46.63    2.57   0
   0  -2   3  514.72    5.28   0
   0  -2  -3  516.31    5.31   0
   0   2   3  493.93    5.25   0
   0   2  -3  530.26    5.44   0
  -1   2  -3   31.62    2.30   0
  -1  -2  -3   32.21    1.97   0
   1  -2   3   29.86    2.35   0
   1   2   3   30.05    1.88   0
   2   2   3   13.94    1.65   0
  -2  -2  -3   12.46    1.65   0
  -2   2  -3   12.43    1.68   0
   2  -2   3   13.30    2.27   0
   3   2   3   73.89    2.47   0
  -3   2  -3   71.88    2.19   0
   3  -2   3   73.66    2.62   0
  -3  -2  -3   72.32    2.11   0
  -4  -2  -3   13.31    2.27   0
   4   2   3   12.90    1.65   0
  -4   2  -3   13.62    2.19   0
   4  -2   3   13.18    2.21   0
  -5   2  -3   -0.40    1.67   0
   5   2   3    0.68    2.17   0
  -5  -2  -3   -0.29    1.48   0
   5  -2   3    0.28    1.62   0
  -6  -2  -3    1.24    2.51   0
  -6   2  -3   -0.28    1.80   0
   6   2   3   -0.95    1.77   0
   6  -2   3    1.54    2.42   0
  -7  -2  -3   -0.44    2.98   0
   7  -2   3   -0.15    2.83   0
  -7   2  -3   -0.38    2.05   0
   7   2   3    2.03    2.74   0
   8   2   3    2.05    3.17   0
  -8   2  -3    0.93    2.44   0
   8  -2   3   -0.40    3.28   0
  -8  -2  -3   -1.63    3.34   0
  -9  -3   3   -0.97    2.93   0
  -9   3   3   -0.31    3.13   0
  -8   3   3    1.68    2.67   0
  -8  -3   3    1.35    1.79   0
  -7  -3   3   12.14    2.37   0
  -7   3   3   17.30    2.51   0
  -6  -3   3   55.60    2.54   0
  -6   3   3   54.99    3.32   0
  -5   3   3   35.93    2.51   0
  -5  -3   3   33.61    2.23   0
  -4   3   3   35.05    2.31   0
  -4  -3   3   36.26    1.66   0
  -4   3   3   41.15    2.46   0
  -3   3   3   52.14    2.66   0
  -3  -3   3   45.66    1.80   0
   2  -3  -3   24.51    2.22   0
  -2   3   3   23.26    2.34   0
   1  -3  -3   11.73    2.29   0
  -1   3   3   12.18    2.27   0
  -1  -3   3   12.84    2.14   0
   0   3   3  164.64    3.51   0
   0  -3   3  163.07    3.16   0
   0   3  -3  155.24    3.09   0
   0  -3  -3  167.23    3.52   0
  -1  -3  -3   36.40    2.49   0
   1  -3   3   40.48    2.51   0
  -1   3  -3   37.57    2.40   0
   1   3   3   37.49    2.50   0
  -2  -3  -3  264.44    3.61   0
   2  -3   3  259.96    4.02   0
   2   3   3  248.54    3.20   0
  -2   3  -3  274.65    4.11   0
  -3  -3  -3   11.35    1.55   0
   3   3   3   13.09    2.12   0
  -3   3  -3    9.60    2.20   0
   3  -3   3    9.42    1.58   0
   4   3   3   36.52    1.85   0
   4  -3   3   37.98    2.47   0
  -4   3  -3   39.09    2.50   0
  -4  -3  -3   38.20    2.37   0
  -5  -3  -3    1.79    2.24   0
   5  -3   3    1.70    2.12   0
   5   3   3   -1.13    2.18   0
  -5   3  -3    0.51    2.22   0
   6   3   3    3.41    2.42   0
  -6  -3  -3    5.11    2.59   0
   6  -3   3    2.52    2.55   0
  -6   3  -3    2.01    2.68   0
   7  -3   3    1.15    2.80   0
  -7   3  -3    0.13    2.84   0
  -7  -3  -3    0.29    2.74   0
   7   3   3    0.69    2.00   0
  -9   4   3    0.88    3.90   0
  -9  -4   3    1.88    2.11   0
  -8  -4   3    2.34    1.89   0
  -8   4   3    2.55    3.38   0
  -7  -4   3   -0.30    2.34   0
   7   4  -3    0.27    1.63   0
  -7   4   3    0.22    2.43   0
   6   4  -3  306.44    3.91   0
  -6   4   3  306.95    5.63   0
  -6  -4   3  299.47    3.40   0
  -5   4   3  155.69    3.98   0
  -5   4   3  159.14    4.14   0
  -5  -4   3  159.68    2.98   0
  -4  -4   3   91.73    2.54   0
  -4   4   3   93.20    3.77   0
  -4   4   3   86.47    3.60   0
  -3   4   3  348.10    5.76   0
  -3  -4   3  321.44    3.91   0
  -2   4   3   32.76    2.82   0
  -2  -4   3   30.43    2.25   0
   2  -4  -3   31.05    2.36   0
  -1  -4   3  159.62    3.23   0
   1  -4  -3  165.14    3.77   0
  -1   4   3  158.56    3.62   0
   0  -4  -3   48.67    2.53   0
   0  -4   3   45.78    2.03   0
   0   4   3   48.11    2.55   0
   0   4  -3   43.47    1.98   0
  -1  -4  -3  448.12    4.39   0
   1   4   3  469.81    4.79   0
  -1   4  -3  472.78    5.10   0
   1  -4   3  486.51    5.22   0
  -2  -4  -3  620.19    4.86   0
   2   4   3  589.41    4.88   0
  -2   4  -3  633.30    5.68   0
   2  -4   3  601.27    5.57   0
  -3  -4  -3  113.47    2.76   0
  -3   4  -3  116.75    3.07   0
   3   4   3  107.82    2.74   0
   3  -4   3  103.15    2.52   0
  -4  -4  -3    5.86    1.55   0
   4   4   3    6.96    2.08   0
   4  -4   3    5.08    2.20   0
  -4   4  -3    5.71    1.58   0
  -5  -4  -3   11.71    2.43   0
   5  -4   3   13.35    2.35   0
  -5   4  -3   14.47    2.41   0
   5   4   3   11.40    1.72   0
   6   4   3   21.34    2.75   0
   6  -4   3   24.69    2.82   0
  -6  -4  -3   24.96    2.71   0
  -6   4  -3   22.37    2.88   0
  -7  -4  -3   -0.73    2.89   0
   7  -4   3    2.31    2.94   0
   7   4   3    1.21    2.10   0
  -7   4  -3    2.73    3.02   0
  -9   5   3   -0.06    3.93   0
  -9   5   3    1.00    3.82   0
  -9  -5   3    2.09    2.13   0
  -8   5   3   -0.04    3.49   0
  -8   5   3    1.32    3.33   0
  -8  -5   3    0.94    2.66   0
  -7   5   3    5.14    3.02   0
   7   5  -3    4.67    2.38   0
  -7   5   3    5.44    3.06   0
  -7  -5   3   10.53    2.32   0
  -6  -5   3   64.78    1.96   0
  -6   5   3   64.97    3.69   0
   6   5  -3   62.35    2.04   0
  -6   5   3   65.67    3.68   0
  -5   5   3   15.69    2.78   0
  -5   5   3   17.12    2.74   0
  -5  -5   3   13.82    1.60   0
   5   5  -3   15.30    2.11   0
  -4  -5   3   20.34    2.05   0
  -4   5   3   18.69    2.73   0
  -4   5   3   21.89    3.37   0
  -3  -5   3   -0.26    1.81   0
  -3   5   3    0.98    2.45   0
  -2   5   3   24.85    2.70   0
   2  -5  -3   25.85    2.37   0
  -2  -5   3   20.90    1.61   0
   1  -5  -3  184.18    3.86   0
  -1  -5   3  162.83    2.86   0
  -1   5   3  172.90    3.71   0
   0  -5  -3 1147.51    7.32   0
   0   5   3 1004.67    6.94   0
   0  -5   3 1102.12    7.15   0
  -1  -5  -3   41.55    1.85   0
  -1   5  -3   41.10    2.39   0
   1   5   3   36.27    1.83   0
   1  -5   3   41.54    2.51   0
   2  -5   3   15.22    2.22   0
   2   5   3   14.27    2.08   0
  -2   5  -3   15.11    1.64   0
  -2  -5  -3   14.89    1.54   0
  -3  -5  -3  212.02    3.32   0
   3   5   3  186.16    2.84   0
  -3   5  -3  217.58    3.78   0
   3  -5   3  211.23    3.78   0
  -4  -5  -3    0.58    1.51   0
  -4   5  -3    0.76    1.58   0
   4   5   3    0.06    2.07   0
   4  -5   3    0.24    1.58   0
  -5  -5  -3    3.20    2.37   0
   5  -5   3    3.71    2.36   0
   5   5   3    0.36    2.35   0
  -5   5  -3    2.20    2.34   0
  -6  -5  -3    1.48    1.67   0
   6  -5   3    2.51    2.61   0
  -6   5  -3    4.53    2.74   0
   6   5   3    1.91    2.47   0
  -7   5  -3    1.49    2.96   0
   7  -5   3    0.15    2.93   0
  -7  -5  -3    2.62    2.00   0
   7   5   3    1.75    2.02   0
  -9  -6   3    6.31    3.03   0
  -9   6   3    0.62    5.36   0
  -9   6   3    1.28    5.21   0
  -8  -6   3   14.67    2.13   0
  -8   6   3   18.67    4.31   0
  -8   6   3   19.25    4.25   0
  -7   6   3    6.42    3.63   0
  -7   6   3    6.41    3.65   0
  -7  -6   3    4.34    2.36   0
   7   6  -3   10.16    2.41   0
  -6  -6   3    0.23    2.10   0
  -6   6   3    1.35    3.12   0
   6   6  -3    0.42    1.49   0
  -6   6   3    1.06    3.14   0
   5   6  -3   16.10    2.18   0
  -5   6   3   18.76    3.90   0
  -5  -6   3   16.38    2.14   0
  -5   6   3   15.85    3.33   0
  -4   6   3  268.42    7.14   0
  -4   6   3  248.02    6.83   0
  -4  -6   3  248.37    3.38   0
  -3  -6   3   23.48    1.94   0
  -3   6   3   23.78    3.00   0
   2  -6  -3   11.03    2.23   0
  -2  -6   3   11.67    1.97   0
  -2   6   3   10.42    2.15   0
  -1   6   3   38.19    2.03   0
  -1  -6   3   43.43    2.23   0
   1  -6  -3   43.75    2.57   0
   0  -6  -3 1104.32    6.90   0
   0  -6   3 1065.78    6.80   0
   0   6   3 1039.09    6.94   0
  -1  -6  -3    4.15    2.09   0
   1  -6   3    4.70    2.07   0
  -1   6  -3    4.51    1.94   0
   1   6   3    3.82    1.97   0
   2   6   3    2.31    2.00   0
   2  -6   3    0.94    2.13   0
  -2  -6  -3    0.67    1.43   0
  -2   6  -3    1.08    2.01   0
   3   6   3   12.61    2.16   0
   3  -6   3   12.86    2.40   0
  -3   6  -3   16.08    2.32   0
  -3  -6  -3   14.91    2.27   0
  -4  -6  -3  130.30    2.96   0
   4   6   3  122.23    2.83   0
  -4   6  -3  131.08    3.53   0
   4  -6   3  130.66    3.52   0
  -5  -6  -3    1.85    2.29   0
  -5   6  -3    1.54    2.44   0
   5   6   3    0.12    2.32   0
   5  -6   3    2.17    2.45   0
  -6   6  -3    2.50    2.68   0
   6  -6   3    2.88    2.59   0
  -6  -6  -3    2.32    2.49   0
   6   6   3    3.31    1.74   0
   7  -6   3   -0.59    3.04   0
  -7  -6  -3    1.12    2.90   0
  -7   6  -3   -2.16    3.15   0
   7   6   3    1.55    2.07   0
  -9  -7   3   -0.72    2.25   0
  -8  -7   3    2.99    2.65   0
   7   7  -3    0.80    2.31   0
  -7  -7   3    1.54    1.66   0
  -6  -7   3    2.62    2.15   0
   6   7  -3    1.29    2.20   0
   5   7  -3    0.18    2.02   0
  -5  -7   3    1.84    1.99   0
  -4  -7   3   10.31    1.49   0
  -3  -7   3   52.20    2.21   0
  -3   7   3   47.72    3.55   0
  -2  -7   3  918.78    5.70   0
  -2   7   3  919.79    8.76   0
   2  -7  -3 1055.77    9.29   0
   1  -7  -3   40.43    2.49   0
  -1  -7   3   36.54    2.24   0
  -1   7   3   32.82    1.81   0
   0  -7  -3  682.87    5.48   0
   0  -7   3  703.89    5.80   0
   0   7   3  632.74    5.74   0
   1   7   3   51.04    2.02   0
   1  -7   3   57.32    2.51   0
  -1  -7  -3   59.44    2.45   0
  -2   7  -3   91.41    3.00   0
   2   7   3   80.10    2.13   0
   2  -7   3   99.40    3.13   0
  -2  -7  -3   95.81    2.66   0
   3   7   3  104.02    2.76   0
  -3   7  -3  112.28    3.19   0
   3  -7   3  115.29    3.29   0
  -3  -7  -3  117.15    2.89   0
   4  -7   3   84.59    3.28   0
  -4  -7  -3   88.93    2.80   0
  -4   7  -3   91.98    3.33   0
   4   7   3   83.00    2.76   0
  -5  -7  -3    4.21    1.73   0
   5   7   3    6.77    1.61   0
  -5   7  -3    5.14    2.55   0
   5  -7   3    4.38    2.59   0
   6   7   3   -0.98    2.60   0
  -6  -7  -3    0.34    2.52   0
   6  -7   3    0.46    2.60   0
  -6   7  -3    1.66    2.75   0
  -7  -7  -3   -1.11    2.96   0
   7   7   3    1.10    2.06   0
  -7   7  -3    0.88    3.06   0
   7  -7   3   -1.24    3.07   0
  -8  -8   3    1.56    2.74   0
  -7  -8   3    2.21    2.44   0
   7   8  -3    4.76    2.36   0
  -6  -8   3   16.17    1.75   0
   6   8  -3   13.88    1.76   0
  -5  -8   3    3.87    2.09   0
   5   8  -3    5.16    2.08   0
  -4  -8   3    4.21    1.97   0
  -3  -8   3   40.47    1.77   0
  -3   8   3   34.85    3.60   0
  -2  -8   3    0.73    1.87   0
  -2   8   3    1.27    2.35   0
   2  -8  -3    1.55    2.69   0
   1  -8  -3   77.37    2.38   0
  -1  -8   3   74.44    2.42   0
  -1   8   3   69.92    2.72   0
   0   8   3   85.30    2.76   0
   0  -8   3   90.54    2.23   0
   0  -8  -3   98.44    2.36   0
  -1  -8  -3  280.70    3.68   0
   1  -8   3  278.38    4.06   0
   1   8   3  246.69    3.27   0
  -2  -8  -3    8.80    1.55   0
  -2   8  -3    8.88    2.13   0
   2   8   3   11.09    2.10   0
   2  -8   3   12.11    2.39   0
   3   8   3  320.23    3.43   0
  -3   8  -3  374.23    4.88   0
  -3  -8  -3  364.54    3.84   0
   3  -8   3  381.03    5.09   0
   4   8   3    3.95    1.56   0
  -4  -8  -3    2.97    2.29   0
   4  -8   3    4.18    2.59   0
  -4   8  -3    2.67    2.45   0
   5  -8   3    2.92    2.53   0
   5   8   3    3.44    1.65   0
  -5   8  -3    3.60    2.73   0
  -5  -8  -3    2.94    1.76   0
  -6   8  -3    1.91    2.91   0
  -6  -8  -3    1.51    2.66   0
   6  -8   3    2.08    2.80   0
   6   8   3    3.45    1.84   0
  -7  -8  -3    0.10    3.00   0
   7   8   3    5.00    3.09   0
   7  -8   3    0.55    3.80   0
  -7   8  -3    0.22    3.17   0
  -8  -9   3    3.72    2.83   0
  -7  -9   3    0.75    2.38   0
   7   9  -3    2.65    2.39   0
  -6  -9   3    0.25    2.25   0
   6   9  -3   -0.60    1.58   0
  -5  -9   3    7.06    2.17   0
   5   9  -3    5.88    2.15   0
  -4  -9   3   22.39    1.59   0
   3  -9  -3    5.02    3.18   0
  -3   9   3    4.00    2.77   0
  -3  -9   3    5.44    1.45   0
  -2  -9   3   75.02    2.46   0
  -2   9   3   76.40    3.06   0
   2  -9  -3   92.30    3.39   0
   1  -9  -3  146.22    3.34   0
  -1   9   3  123.47    3.17   0
  -1  -9   3  130.04    2.82   0
   0  -9  -3    1.63    1.92   0
   0   9   3    0.90    1.25   0
   0  -9   3    1.84    1.35   0
   0  -9   3    1.32    1.87   0
   1   9   3   17.53    1.64   0
  -1  -9  -3   26.22    2.16   0
   1  -9   3   23.13    2.26   0
   2  -9   3   63.23    2.81   0
  -2  -9  -3   66.83    2.48   0
   2   9   3   58.49    2.53   0
   3  -9   3   61.86    3.63   0
   3   9   3   54.42    2.47   0
  -3   9  -3   54.75    2.93   0
  -3  -9  -3   61.79    2.53   0
  -4  -9  -3    2.48    2.26   0
   4   9   3    1.28    1.54   0
   4  -9   3    1.57    2.59   0
  -4   9  -3    1.32    2.41   0
   5   9   3    2.59    2.41   0
   5  -9   3    2.94    3.14   0
  -5   9  -3    0.51    2.52   0
  -5  -9  -3    1.24    2.47   0
  -6  -9  -3   -0.09    1.88   0
   6  -9   3   -0.11    2.81   0
   6   9   3    2.04    2.60   0
  -6   9  -3    0.07    2.86   0
  -7   9  -3    0.63    3.33   0
   7  -9   3    1.52    3.92   0
   7   9   3    1.02    3.16   0
  -7  -9  -3    1.02    2.19   0
  -8 -10   3    4.58    2.82   0
   7  10  -3    1.20    1.85   0
  -7 -10   3   -0.62    1.73   0
  -6 -10   3    2.08    2.39   0
   6  10  -3    0.83    2.24   0
  -5 -10   3   52.67    2.55   0
   5  10  -3   47.07    1.96   0
  -4 -10   3   18.11    2.15   0
  -3 -10   3  100.38    2.13   0
   3 -10  -3  114.99    5.59   0
  -3  10   3   93.69    5.34   0
  -2  10   3    0.58    2.36   0
   2 -10  -3    2.59    2.60   0
  -2 -10   3   -0.12    1.94   0
  -1 -10   3   88.76    2.49   0
   1 -10  -3   97.31    3.08   0
  -1  10   3   81.28    2.89   0
   0  10   3    1.63    1.88   0
   0 -10   3    0.71    1.32   0
   0 -10   3    4.26    1.92   0
   0 -10  -3   -0.33    1.96   0
   1 -10   3  154.59    3.35   0
  -1 -10  -3  154.50    3.05   0
   1  10   3  129.65    2.96   0
  -2 -10  -3   41.80    2.31   0
   2  10   3   36.76    2.23   0
   2 -10   3   46.52    2.73   0
   3  10   3   32.48    1.80   0
  -3 -10  -3   33.89    1.91   0
   3 -10   3   44.40    3.58   0
   4  10   3   10.02    1.69   0
   4 -10   3   13.15    3.21   0
  -4 -10  -3   14.85    1.69   0
  -5  10  -3    4.11    2.61   0
   5  10   3    1.97    2.51   0
  -5 -10  -3    3.46    1.79   0
   5 -10   3    4.60    2.64   0
   6 -10   3   -0.21    3.44   0
  -6 -10  -3    2.18    2.73   0
   6  10   3   -0.65    1.99   0
  -6  10  -3    1.00    2.95   0
   7  10   3   -1.73    2.23   0
   7 -10   3   -0.36    4.03   0
  -7 -10  -3    1.10    3.14   0
  -8 -11   3    1.71    2.16   0
  -7 -11   3    0.94    2.60   0
   6  11  -3   15.03    1.76   0
  -6 -11   3   13.14    1.79   0
  -5 -11   3   28.33    2.43   0
  -4 -11   3    2.07    1.51   0
   3 -11  -3   16.00    3.94   0
  -3 -11   3   16.27    1.60   0
  -3  11   3   12.39    3.72   0
  -2 -11   3   57.44    1.96   0
   2 -11  -3   68.96    3.06   0
  -2  11   3   58.22    3.11   0
  -1 -11   3    0.51    1.37   0
   1 -11  -3    0.80    2.08   0
  -1  11   3    2.34    1.96   0
   0 -11   3   53.55    2.40   0
   0 -11   3   54.42    1.98   0
   0  11   3   44.34    1.84   0
   0 -11  -3   58.09    2.41   0
  -1 -11  -3   80.22    2.53   0
   1  11   3   63.20    1.99   0
   1 -11   3   75.82    2.74   0
   1 -11   3   78.18    2.34   0
   2  11   3   25.18    2.22   0
   2 -11   3   30.80    2.68   0
  -2 -11  -3   27.75    1.73   0
   3  11   3   66.35    2.70   0
   3 -11   3   76.47    3.35   0
  -3 -11  -3   72.57    2.76   0
   4  11   3    9.78    1.73   0
   4 -11   3    8.76    2.76   0
  -4 -11  -3   11.09    2.42   0
   5  11   3    0.91    2.53   0
   5 -11   3    1.08    2.60   0
  -5 -11  -3   -0.21    2.52   0
  -6 -11  -3    2.31    2.02   0
   6  11   3    0.06    2.80   0
   6 -11   3    0.63    4.17   0
  -8 -12   3    1.33    3.07   0
  -7 -12   3    6.12    2.76   0
  -6 -12   3    1.01    1.75   0
  -5 -12   3   21.60    2.43   0
  -4 -12   3   22.33    2.28   0
  -3 -12   3   36.84    1.72   0
  -3  12   3   28.86    4.11   0
   3 -12  -3   37.42    4.54   0
  -2 -12   3    5.36    2.12   0
  -2  12   3    6.34    2.56   0
   2 -12  -3    6.74    2.35   0
  -1 -12   3   28.62    2.19   0
   1 -12  -3   30.46    2.46   0
  -1  12   3   25.36    2.31   0
   0  12   3    1.49    1.42   0
   0 -12   3    2.59    2.03   0
   0 -12   3    2.22    1.96   0
   0 -12  -3    2.58    1.46   0
   1 -12   3    1.69    2.05   0
   1 -12   3    0.33    2.07   0
   1  12   3    2.27    2.04   0
  -1 -12  -3    2.25    1.54   0
   2  12   3    3.61    2.10   0
  -2 -12  -3    3.03    1.55   0
   2 -12   3    3.94    2.46   0
   2 -12   3    2.42    2.36   0
   3 -12   3   15.23    3.39   0
   3  12   3   10.61    1.66   0
   3 -12   3   13.36    2.40   0
  -3 -12  -3   12.37    2.35   0
  -4 -12  -3    1.63    2.53   0
   4  12   3    4.49    2.40   0
   4 -12   3    2.74    3.21   0
   5  12   3    1.26    1.86   0
   5 -12   3    0.31    3.37   0
  -5 -12  -3    1.72    2.65   0
  -6 -12  -3    1.44    2.96   0
   6  12   3    0.13    2.03   0
   6 -12   3   -0.18    4.76   0
  -7 -13   3   -0.49    1.99   0
  -6 -13   3   23.49    2.07   0
  -5 -13   3    1.15    1.71   0
  -4 -13   3   41.41    1.84   0
  -3 -13   3   20.46    1.73   0
   3 -13  -3   25.13    4.69   0
  -2 -13   3   88.67    2.63   0
  -2  13   3   84.19    3.37   0
   2 -13  -3  106.66    3.98   0
  -1 -13   3    7.55    2.03   0
   1 -13  -3    6.60    2.20   0
  -1  13   3    5.46    2.09   0
   0 -13   3    2.82    2.13   0
   0  13   3    4.55    1.53   0
   0 -13   3    4.13    2.11   0
   0 -13  -3    6.18    2.20   0
   1  13   3   44.79    1.96   0
   1 -13   3   53.24    2.59   0
   1 -13   3   59.53    2.66   0
  -1 -13  -3   56.64    1.98   0
   2 -13   3    1.59    2.52   0
   2  13   3    2.56    2.26   0
  -2 -13  -3    0.60    1.61   0
   2 -13   3    2.29    2.24   0
   3 -13   3    2.64    2.91   0
   3  13   3    3.06    2.28   0
   3 -13   3    2.48    2.86   0
  -3 -13  -3    1.87    2.32   0
   4  13   3    4.99    2.52   0
  -4 -13  -3    6.40    2.55   0
   4 -13   3    5.87    3.45   0
   4 -13   3    5.93    3.15   0
   5 -13   3    2.89    4.00   0
   5 -13   3    3.46    4.11   0
   5  13   3    3.47    1.92   0
  -5 -13  -3    0.85    1.99   0
  -6 -13  -3   -0.01    3.05   0
   6  13   3    0.22    2.10   0
  -7 -14   3   -0.01    2.12   0
  -6 -14   3   -0.43    1.83   0
  -5 -14   3    2.74    2.44   0
  -4 -14   3    1.17    2.28   0
  -3 -14   3    5.13    2.25   0
   3 -14  -3    8.13    4.37   0
   2 -14  -3   -1.65    2.96   0
  -2  14   3    0.55    2.06   0
  -2 -14   3   -0.11    1.96   0
   1 -14  -3    0.77    2.19   0
  -1  14   3    1.35    2.16   0
  -1 -14   3   -0.00    2.10   0
   0 -14   3   78.92    2.62   0
   0  14   3   32.30    2.27   0
   0 -14   3   43.04    2.49   0
   0 -14  -3   47.78    2.57   0
   1 -14   3    7.27    2.47   0
   1 -14   3    7.97    2.21   0
  -1 -14  -3    6.72    1.62   0
   1  14   3    6.48    1.46   0
   2 -14   3   24.35    2.51   0
   2  14   3   20.04    1.80   0
  -2 -14  -3   22.10    1.89   0
   2 -14   3   24.68    2.80   0
   3 -14   3    3.22    3.14   0
   3  14   3    0.88    1.84   0
   3 -14   3    3.46    3.47   0
  -3 -14  -3    1.54    2.37   0
   4 -14   3    3.80    3.39   0
  -4 -14  -3    3.76    2.63   0
   4  14   3    1.03    2.62   0
   4 -14   3    3.74    3.68   0
   5  14   3   -0.39    2.08   0
   5 -14   3    1.15    5.97   0
   5 -14   3    1.45    5.97   0
  -5 -14  -3    2.16    2.86   0
   6  14   3    4.82    3.19   0
  -7 -15   3    7.35    3.06   0
  -6 -15   3    1.40    1.92   0
  -5 -15   3   -0.28    2.58   0
  -4 -15   3   24.07    2.61   0
  -3 -15   3   36.44    2.51   0
   3 -15  -3   45.21    5.73   0
  -2  15   3    4.02    2.35   0
  -2 -15   3    4.89    2.17   0
   2 -15  -3    4.80    2.41   0
   1 -15  -3   10.49    2.49   0
  -1  15   3    7.97    2.46   0
  -1 -15   3    9.28    2.22   0
   0 -15   3    9.25    2.32   0
   0  15   3    5.33    2.31   0
   0 -15   3    6.41    2.21   0
   0 -15  -3    8.52    2.35   0
   1  15   3   13.34    2.26   0
  -1 -15  -3   13.38    2.33   0
   1 -15   3   18.09    2.50   0
   1 -15   3   19.54    2.61   0
   2 -15   3   26.99    3.37   0
   2 -15   3   25.92    2.62   0
   2  15   3   22.14    2.55   0
  -2 -15  -3   28.50    2.63   0
   3 -15   3    0.47    3.04   0
   3 -15   3    0.62    2.93   0
   3  15   3   -0.12    2.54   0
  -3 -15  -3    5.22    2.48   0
   4  15   3   -0.89    2.59   0
  -4 -15  -3    0.77    2.69   0
   4 -15   3   -0.13    3.80   0
   4 -15   3   -0.76    4.13   0
   5  15   3    6.28    2.96   0
  -5 -15  -3    3.26    3.04   0
  -6 -16   3    0.15    2.91   0
  -5 -16   3   -0.48    1.91   0
  -4 -16   3    1.16    1.66   0
   3 -16  -3   15.79    5.27   0
  -3 -16   3   15.56    2.58   0
  -2 -16   3    2.31    2.15   0
   2 -16  -3    1.47    3.24   0
  -2  16   3    1.09    2.26   0
  -1  16   3   31.91    2.81   0
  -1 -16   3   37.84    2.59   0
   1 -16  -3   36.95    2.88   0
   0 -16   3    5.05    1.77   0
   0 -16   3    5.81    2.32   0
   0  16   3    3.00    2.42   0
   0 -16  -3    2.82    2.53   0
   1 -16   3    3.56    2.37   0
  -1 -16  -3    2.35    1.80   0
   1 -16   3    2.86    2.54   0
   1  16   3    1.19    2.42   0
   2  16   3    4.13    2.42   0
   2 -16   3    5.55    3.13   0
   2 -16   3    4.59    2.70   0
  -2 -16  -3    5.93    1.90   0
   3  16   3   15.99    2.66   0
   3 -16   3   15.97    2.87   0
   3 -16   3   19.01    3.90   0
  -3 -16  -3   11.18    1.90   0
   4 -16   3    0.23    4.57   0
   4  16   3   -1.05    1.96   0
   4 -16   3    0.50    4.94   0
  -4 -16  -3    0.88    1.97   0
   5  16   3    6.46    3.10   0
  -5 -16  -3    4.42    2.20   0
  -6 -17   3    3.46    3.02   0
  -5 -17   3    7.29    2.77   0
  -4 -17   3    0.81    1.85   0
  -3 -17   3    4.05    2.50   0
   3 -17  -3    2.68    5.67   0
   3 -17  -3    2.20    5.04   0
  -2 -17   3    2.48    2.45   0
   2 -17  -3    2.11    2.69   0
  -2  17   3    2.43    2.57   0
  -1 -17   3   15.40    2.48   0
   1 -17  -3   16.84    2.90   0
  -1  17   3   12.08    2.61   0
   0  17   3    0.74    1.77   0
   0 -17   3    0.51    2.44   0
   0 -17   3    0.12    2.50   0
   0 -17  -3   -1.96    2.59   0
   1  17   3    2.21    2.45   0
   1 -17   3    1.23    2.63   0
   1 -17   3    1.03    2.58   0
  -1 -17  -3    0.99    2.49   0
   2 -17   3    4.61    3.52   0
   2  17   3    3.01    1.77   0
   2 -17   3    2.49    3.23   0
  -2 -17  -3    5.10    2.75   0
   3  17   3    0.41    2.75   0
   3 -17   3    3.42    3.93   0
  -3 -17  -3    1.90    2.79   0
   3 -17   3    1.94    3.44   0
   4  17   3    3.06    2.13   0
  -4 -17  -3    0.86    2.91   0
  -5 -18   3    2.61    3.03   0
  -4 -18   3    1.13    2.69   0
  -3 -18   3    4.38    2.64   0
  -2 -18   3    0.21    2.49   0
   2 -18  -3   -0.42    3.46   0
  -1 -18   3    6.50    2.53   0
  -1 -18   3    8.00    2.45   0
   1 -18  -3    4.71    2.72   0
  -1  18   3    3.23    2.61   0
   0  18   3    2.15    2.54   0
   0 -18  -3    3.63    2.45   0
   0 -18   3    4.44    2.47   0
   0 -18   3    5.11    2.61   0
   1 -18   3   30.78    2.99   0
   1 -18   3   30.63    3.61   0
   1  18   3   24.10    2.83   0
  -1 -18  -3   36.68    2.89   0
   2  18   3    2.87    2.68   0
   2 -18   3    0.33    2.96   0
   2 -18   3    2.46    3.45   0
  -2 -18  -3    4.72    2.83   0
   3  18   3    3.43    2.84   0
   3 -18   3    1.91    4.10   0
   3 -18   3    1.29    3.68   0
  -3 -18  -3    1.81    2.81   0
   4  18   3    0.31    3.11   0
  -4 -18  -3   -0.11    3.14   0
  -5 -19   3   -0.56    2.85   0
  -4 -19   3    3.78    2.84   0
  -3 -19   3    0.88    2.80   0
  -2 -19   3    1.47    1.79   0
   2 -19  -3    1.55    2.88   0
   1 -19  -3   -1.14    2.93   0
  -1 -19   3    2.99    2.72   0
  -1 -19   3    0.63    2.61   0
  -1  19   3    0.30    2.68   0
   0 -19  -3    8.81    2.68   0
   0 -19   3    9.31    1.97   0
   0  19   3    8.16    2.64   0
   0 -19   3    9.64    2.85   0
   1  19   3    8.55    2.02   0
   1 -19   3    9.14    2.81   0
   1 -19   3   13.24    3.16   0
  -1 -19  -3   15.53    3.03   0
   2  19   3    4.76    2.85   0
   2 -19   3    2.86    3.64   0
   2 -19   3    3.43    3.18   0
  -2 -19  -3    2.47    2.91   0
   3  19   3    0.04    2.20   0
   3 -19   3   -0.07    4.31   0
   3 -19   3   -0.36    4.49   0
  -3 -19  -3    2.97    3.12   0
  -4 -20   3    4.45    3.09   0
  -3 -20   3   -0.03    2.88   0
  -2 -20   3    0.19    2.84   0
   2 -20  -3    0.19    3.83   0
  -1  20   3    0.45    3.62   0
   1 -20  -3    1.52    3.09   0
  -1 -20   3   -0.01    2.00   0
  -1 -20   3   -0.07    1.98   0
   0  20   3   -0.30    2.82   0
   0 -20  -3   -0.23    2.89   0
   0 -20   3    0.56    2.83   0
   0 -20   3   -0.96    2.86   0
  -1 -20  -3    1.33    2.94   0
   1  20   3   -0.72    2.11   0
   1 -20   3   -0.08    2.99   0
   1 -20   3    1.56    3.05   0
   2  20   3   -0.30    2.20   0
   2 -20   3   -0.42    3.77   0
   2 -20   3    0.90    3.41   0
  -2 -20  -3    0.30    3.16   0
  -3 -21   3   -0.09    2.18   0
  -2 -21   3    4.03    2.29   0
   2 -21  -3    2.35    4.19   0
  -1 -21   3    0.61    2.94   0
   1 -21  -3    2.24    3.24   0
  -1 -21   3    0.63    2.97   0
   0 -21  -3    0.03    3.12   0
   0  21   3   -0.15    2.97   0
   0 -21   3    0.17    3.04   0
   0 -21   3   -0.81    3.03   0
   1 -21   3    2.87    3.18   0
   1 -21   3    3.22    3.32   0
   1  21   3    3.06    2.95   0
  -1 -21  -3    2.60    3.11   0
  -9   0   4    1.00    2.93   0
  -8   0   4   17.68    2.59   0
  -7   0   4    1.92    2.19   0
  -6   0   4    2.26    2.06   0
  -5   0   4   88.41    2.69   0
  -4   0   4 1646.81    8.32   0
  -4   0   4 1503.75    7.66   0
  -3   0   4   56.35    2.42   0
  -2   0   4  639.94    5.39   0
   2   0  -4  650.18    5.62   0
   1   0  -4   37.10    2.36   0
  -1   0   4   39.99    2.37   0
   0   0   4    4.89    1.56   0
   0   0  -4    2.45    1.60   0
   1   0   4  106.17    2.49   0
  -1   0  -4  110.58    2.94   0
   2   0   4   13.96    2.16   0
  -2   0  -4   16.53    2.17   0
  -3   0  -4    2.59    1.51   0
   3   0   4    2.80    2.14   0
   4   0   4   14.71    1.69   0
  -4   0  -4   15.79    2.32   0
  -5   0  -4    9.82    2.51   0
   5   0   4    7.74    1.79   0
   6   0   4    2.24    2.59   0
  -6   0  -4   -0.18    1.76   0
   7   0   4    1.96    2.97   0
  -7   0  -4   -0.90    2.01   0
  -9  -1   4    0.40    2.87   0
  -9   1   4   -0.26    2.94   0
  -8  -1   4    1.05    1.70   0
  -8   1   4    0.52    2.58   0
  -7  -1   4    6.86    1.60   0
  -7   1   4    7.91    2.35   0
  -6  -1   4   86.62    2.25   0
  -6   1   4   95.45    2.79   0
  -5   1   4    6.43    2.00   0
  -5  -1   4    4.91    1.93   0
  -4   1   4    7.20    1.93   0
  -4  -1   4    8.11    1.99   0
  -4   1   4   10.37    1.98   0
  -3  -1   4    7.07    1.43   0
  -3   1   4    8.63    1.47   0
   2  -1  -4  891.50    6.66   0
  -2   1   4  890.63    6.71   0
  -2  -1   4  893.21    6.23   0
   1   1  -4  159.70    2.90   0
   1  -1  -4  171.70    3.06   0
  -1  -1   4  174.08    3.33   0
  -1   1   4  175.26    3.43   0
   0  -1  -4   19.59    2.24   0
   0   1   4   19.66    2.39   0
   0   1  -4   19.04    2.33   0
   0  -1   4   20.71    2.30   0
   1   1   4  347.25    4.14   0
   1  -1   4  358.88    4.25   0
  -1   1  -4  347.49    4.19   0
  -1  -1  -4  356.54    4.12   0
  -2  -1  -4   37.11    2.36   0
   2  -1   4   36.96    1.81   0
  -2   1  -4   34.12    2.28   0
   2   1   4   34.92    1.74   0
  -3  -1  -4   13.97    2.25   0
  -3   1  -4   13.86    1.63   0
   3   1   4   11.77    1.57   0
   3  -1   4   14.54    2.29   0
  -4  -1  -4    8.31    2.26   0
  -4   1  -4    9.96    2.26   0
   4   1   4    9.01    1.62   0
   4  -1   4    7.22    1.68   0
  -5   1  -4    1.72    1.61   0
  -5  -1  -4   -0.85    1.76   0
   5   1   4   -0.48    2.44   0
   5  -1   4    0.75    2.47   0
   6   1   4    4.03    2.62   0
   6  -1   4    2.23    2.63   0
  -6  -1  -4    4.17    2.62   0
  -6   1  -4    4.72    1.93   0
  -7  -1  -4    1.81    3.08   0
   7  -1   4    0.35    2.96   0
   7   1   4    2.92    3.00   0
  -7   1  -4    1.37    2.08   0
  -9  -2   4    0.69    1.95   0
  -9   2   4   -0.19    3.69   0
  -8   2   4   -0.63    2.60   0
  -8  -2   4    0.88    2.46   0
  -7  -2   4   18.12    2.36   0
  -7   2   4   22.36    2.52   0
  -6  -2   4  113.65    2.84   0
  -6   2   4  107.01    3.11   0
  -5   2   4   96.17    2.89   0
  -5   2   4  109.96    3.10   0
  -5  -2   4   99.19    2.62   0
  -4  -2   4  242.99    3.40   0
  -4   2   4  225.37    3.49   0
  -4   2   4  265.01    4.05   0
  -3  -2   4   28.00    1.63   0
  -3   2   4   33.85    2.33   0
  -2   2   4  839.17    6.65   0
  -2  -2   4  763.34    5.48   0
   2  -2  -4  823.97    6.60   0
  -1   2   4    0.46    2.09   0
  -1  -2   4    1.50    2.04   0
   1   2  -4    0.76    2.09   0
   1  -2  -4    3.15    2.06   0
   0   2   4    0.59    1.42   0
   0  -2  -4   -0.73    2.05   0
   0   2  -4    2.00    1.95   0
   0  -2   4    2.44    2.17   0
   1  -2   4   24.57    1.78   0
  -1  -2  -4   24.81    2.24   0
  -1   2  -4   21.42    1.78   0
   1   2   4   25.57    1.74   0
   2  -2   4   18.26    2.24   0
  -2  -2  -4   17.89    2.21   0
   2   2   4   19.30    2.22   0
  -2   2  -4   19.63    2.09   0
  -3  -2  -4   14.64    2.25   0
   3   2   4   13.37    2.24   0
  -3   2  -4   13.10    2.16   0
   3  -2   4   12.93    1.58   0
  -4  -2  -4   -0.27    2.14   0
   4   2   4    1.84    2.15   0
  -4   2  -4    0.56    1.53   0
   4  -2   4    2.01    2.28   0
   5   2   4    9.02    2.47   0
   5  -2   4    6.21    2.37   0
  -5  -2  -4    8.17    2.46   0
  -5   2  -4    6.44    2.40   0
   6   2   4    0.39    2.58   0
  -6  -2  -4   -1.18    2.02   0
  -6   2  -4   -1.25    2.74   0
   6  -2   4    1.42    2.59   0
   7   2   4    3.20    2.85   0
  -7  -2  -4    1.99    3.25   0
  -7   2  -4    1.80    2.99   0
   7  -2   4    1.26    3.00   0
  -9   3   4    1.21    3.10   0
  -9  -3   4    2.14    2.89   0
  -9   3   4    3.16    3.83   0
  -8  -3   4    1.06    1.77   0
  -8   3   4    3.30    2.58   0
  -8   3   4    3.06    3.20   0
  -7  -3   4    0.76    2.24   0
  -7   3   4   -0.42    2.31   0
  -7   3   4    0.30    2.85   0
  -6   3   4   35.05    2.98   0
  -6   3   4   34.22    2.58   0
  -6  -3   4   35.46    2.39   0
  -5  -3   4  226.82    2.95   0
  -5   3   4  224.70    3.99   0
  -5   3   4  250.12    4.30   0
  -4   3   4    3.08    1.97   0
  -4  -3   4    2.15    1.31   0
  -4   3   4    3.36    1.88   0
  -3   3   4  127.86    3.18   0
  -3  -3   4  122.51    2.78   0
   2  -3  -4   37.51    2.53   0
  -2   3   4   36.92    2.52   0
  -2  -3   4   34.31    1.77   0
   1  -3  -4  806.39    6.35   0
  -1   3   4  752.82    6.24   0
   1   3  -4  701.10    5.52   0
  -1  -3   4  713.41    5.41   0
   0  -3  -4   49.83    2.48   0
   0   3   4   45.15    2.45   0
   0   3  -4   48.28    1.92   0
   0  -3   4   48.63    1.97   0
  -1  -3  -4 1677.89    7.85   0
  -1   3  -4 1653.54    8.34   0
   1  -3   4 1524.80    7.78   0
   1   3   4 1635.73    7.78   0
  -2   3  -4   46.47    1.90   0
   2  -3   4   45.92    1.89   0
  -2  -3  -4   45.98    2.41   0
   2   3   4   43.76    1.88   0
  -3  -3  -4   -0.44    2.14   0
   3  -3   4    2.65    2.03   0
   3   3   4   -0.29    2.09   0
  -3   3  -4    0.90    1.46   0
   4   3   4   23.02    2.32   0
   4  -3   4   28.78    2.57   0
  -4  -3  -4   26.61    2.40   0
  -4   3  -4   25.91    2.61   0
  -5  -3  -4   24.53    2.08   0
   5   3   4   23.00    1.86   0
   5  -3   4   23.16    2.08   0
  -5   3  -4   26.99    2.84   0
  -6  -3  -4    1.44    2.70   0
   6   3   4   -0.71    1.91   0
  -6   3  -4    0.80    1.90   0
   6  -3   4   -0.73    1.89   0
   7  -3   4   -0.99    3.03   0
   7   3   4   -1.36    2.24   0
  -7  -3  -4   -0.42    2.21   0
  -7   3  -4    1.10    3.10   0
  -9   4   4    1.68    3.20   0
  -9  -4   4    1.33    2.95   0
  -9   4   4    0.25    3.12   0
  -8  -4   4   -0.52    2.53   0
  -8   4   4   -0.91    3.29   0
  -8   4   4   -0.93    2.70   0
  -7  -4   4    0.64    2.44   0
  -7   4   4    0.68    2.47   0
  -7   4   4    1.19    2.98   0
  -6  -4   4   36.60    1.89   0
  -6   4   4   37.93    3.22   0
  -6   4   4   38.76    3.23   0
  -5   4   4    2.04    2.08   0
  -5   4   4    3.66    2.02   0
  -5  -4   4    4.37    1.53   0
  -4  -4   4   28.23    2.09   0
  -4   4   4   29.03    2.42   0
  -4   4   4   28.03    2.30   0
  -3  -4   4  144.26    2.86   0
  -3   4   4  162.73    3.92   0
  -2   4   4    1.48    2.07   0
  -2  -4   4   -0.07    1.35   0
   2  -4  -4    0.73    2.01   0
  -1  -4   4   84.22    2.62   0
   1  -4  -4   92.00    2.91   0
  -1   4   4   93.05    2.88   0
   0  -4  -4   32.97    2.31   0
   0   4  -4   28.89    1.67   0
   0  -4   4   27.71    1.71   0
   0   4   4   32.34    2.31   0
   1  -4   4   88.71    2.83   0
   1   4   4   79.28    2.12   0
  -1   4  -4   86.41    2.76   0
  -1  -4  -4   92.44    2.60   0
  -2  -4  -4   48.52    2.40   0
  -2   4  -4   42.92    2.35   0
   2  -4   4   43.73    2.46   0
   2   4   4   45.27    2.40   0
  -3   4  -4   13.38    2.22   0
  -3  -4  -4   10.56    1.66   0
   3   4   4   11.92    1.63   0
   3  -4   4   14.79    2.18   0
  -4   4  -4   45.49    2.65   0
  -4  -4  -4   41.44    1.88   0
   4   4   4   41.29    2.42   0
   4  -4   4   38.12    2.63   0
  -5  -4  -4   19.91    1.85   0
   5   4   4   20.37    2.45   0
   5  -4   4   22.38    2.80   0
  -5   4  -4   19.49    2.04   0
   6   4   4   -1.01    2.62   0
   6  -4   4   -0.21    2.63   0
  -6  -4  -4    0.98    1.98   0
  -6   4  -4    0.28    2.80   0
  -7  -4  -4    1.90    3.03   0
   7   4   4   -0.18    2.08   0
   7  -4   4    2.59    3.10   0
  -7   4  -4    1.89    3.15   0
  -9   5   4    1.41    3.81   0
  -9   5   4    1.98    3.85   0
  -9  -5   4    2.82    2.14   0
  -8  -5   4    8.98    1.90   0
  -8   5   4    7.63    3.49   0
  -8   5   4    9.02    3.42   0
  -7  -5   4    2.06    2.26   0
  -7   5   4    0.59    2.46   0
  -7   5   4    1.53    2.94   0
  -6  -5   4   10.33    2.21   0
  -6   5   4   10.35    2.77   0
  -6   5   4   11.16    3.15   0
  -5   5   4    0.10    2.43   0
  -5  -5   4    1.11    1.40   0
  -5   5   4   -0.22    2.10   0
  -4   5   4    2.04    1.99   0
  -4  -5   4    4.10    2.01   0
  -4   5   4    2.24    2.10   0
  -3   5   4   44.61    2.70   0
   3  -5  -4   45.38    2.57   0
  -3  -5   4   40.67    1.74   0
  -2   5   4   91.99    2.93   0
  -2  -5   4   93.97    2.53   0
   2  -5  -4   97.46    3.06   0
  -1   5   4  253.76    3.92   0
  -1  -5   4  249.04    3.57   0
   1  -5  -4  257.16    4.02   0
   0  -5   4   34.91    2.31   0
   0  -5  -4   37.71    2.46   0
   0   5   4   33.75    2.35   0
   0   5  -4   36.70    2.32   0
  -1   5  -4  254.11    3.77   0
  -1  -5  -4  274.61    3.56   0
   1  -5   4  277.95    3.92   0
   1   5   4  233.65    3.15   0
   2  -5   4  173.38    3.37   0
  -2  -5  -4  168.91    3.03   0
   2   5   4  161.70    3.02   0
  -2   5  -4  164.30    3.30   0
   3  -5   4   64.25    2.80   0
  -3  -5  -4   61.85    1.95   0
  -3   5  -4   68.49    2.71   0
   3   5   4   62.54    1.98   0
   4   5   4   40.52    2.52   0
  -4  -5  -4   41.64    1.93   0
   4  -5   4   44.53    2.61   0
  -4   5  -4   45.65    2.65   0
  -5  -5  -4    3.18    2.45   0
   5   5   4    5.38    1.74   0
   5  -5   4    6.71    2.56   0
  -5   5  -4    7.05    2.40   0
  -6   5  -4    3.04    2.89   0
   6  -5   4    2.43    2.04   0
   6   5   4    8.97    2.69   0
  -6  -5  -4    4.51    2.69   0
  -7   5  -4    0.67    3.20   0
  -7  -5  -4    0.34    3.03   0
   7  -5   4    1.93    3.16   0
   7   5   4   -1.73    2.08   0
  -9  -6   4    0.32    3.11   0
  -9   6   4    1.67    5.71   0
  -9   6   4    0.72    5.76   0
  -8   6   4    0.76    3.91   0
  -8  -6   4    0.78    2.62   0
  -8   6   4   -0.03    3.97   0
  -7   6   4   15.80    3.36   0
  -7  -6   4   13.63    2.60   0
  -7   6   4   15.44    3.34   0
  -6   6   4   46.42    3.94   0
  -6   6   4   40.04    3.41   0
  -6  -6   4   41.40    1.90   0
  -5  -6   4  240.13    2.91   0
  -5   6   4  239.75    5.49   0
  -5   6   4  271.23    5.97   0
  -4  -6   4  105.60    2.62   0
  -4   6   4  108.07    3.61   0
  -4   6   4  102.74    3.72   0
  -3   6   4   47.18    2.79   0
   3  -6  -4   45.71    2.60   0
  -3  -6   4   41.33    2.18   0
   2  -6  -4  702.75    6.55   0
  -2  -6   4  670.03    4.81   0
  -2   6   4  666.26    6.21   0
  -1  -6   4   17.97    2.06   0
   1  -6  -4   17.06    2.27   0
  -1   6   4   17.16    2.14   0
   0  -6  -4   15.77    2.15   0
   0  -6   4    9.49    1.55   0
   0   6   4   11.34    1.53   0
  -1   6  -4   -0.01    1.94   0
  -1  -6  -4    0.86    1.45   0
   1   6   4    0.14    2.08   0
   1  -6   4    0.99    2.05   0
  -2   6  -4   73.40    2.74   0
  -2  -6  -4   75.58    2.66   0
   2  -6   4   75.82    2.81   0
   2   6   4   65.63    2.10   0
   3  -6   4   27.21    2.57   0
  -3  -6  -4   28.50    2.28   0
   3   6   4   28.19    2.27   0
  -3   6  -4   30.18    2.46   0
  -4  -6  -4   10.08    2.40   0
  -4   6  -4   10.86    2.40   0
   4   6   4   11.40    2.34   0
   4  -6   4   10.98    2.48   0
   5  -6   4    5.77    2.49   0
  -5  -6  -4    5.31    1.74   0
   5   6   4    4.17    1.81   0
  -5   6  -4    4.26    2.54   0
  -6  -6  -4    3.11    2.72   0
   6  -6   4    0.47    2.79   0
  -6   6  -4    1.32    2.89   0
   6   6   4    2.58    1.84   0
   7   6   4    2.96    3.12   0
  -7  -6  -4    3.48    3.13   0
   7  -6   4    2.35    3.20   0
  -7   6  -4    1.40    3.12   0
  -9  -7   4    5.16    3.13   0
  -8  -7   4   -1.09    2.66   0
  -7  -7   4    0.48    2.23   0
  -6   7   4    3.47    4.78   0
  -6  -7   4    2.04    2.28   0
  -6   7   4    3.22    4.15   0
  -5  -7   4  233.39    2.91   0
  -5   7   4  266.73    7.33   0
  -5   7   4  245.16    6.84   0
  -4  -7   4   34.67    1.70   0
  -4   7   4   37.35    3.24   0
  -4   7   4   35.81    2.98   0
  -3  -7   4    1.69    1.98   0
  -3   7   4    4.07    2.14   0
   3  -7  -4    4.34    2.07   0
   2  -7  -4    2.12    2.06   0
  -2  -7   4    1.50    1.33   0
  -2  -7   4    1.88    1.34   0
  -2   7   4    1.49    2.00   0
   1  -7  -4    7.11    2.19   0
  -1  -7   4    6.62    1.92   0
  -1   7   4    9.77    1.48   0
   0  -7   4   16.63    2.13   0
   0   7   4   13.65    2.12   0
   0  -7  -4   15.45    1.64   0
  -1   7  -4   75.74    2.52   0
   1  -7   4   82.17    2.73   0
   1   7   4   75.58    2.58   0
  -1  -7  -4   78.70    2.14   0
  -2  -7  -4   11.58    2.16   0
   2  -7   4   10.22    1.70   0
   2   7   4   10.78    2.16   0
  -2   7  -4   10.55    2.21   0
  -3  -7  -4  165.55    2.61   0
   3   7   4  153.56    2.62   0
  -3   7  -4  172.90    3.47   0
   3  -7   4  170.24    3.09   0
  -4  -7  -4   22.80    2.40   0
   4   7   4   19.74    1.76   0
   4  -7   4   23.11    2.65   0
  -4   7  -4   22.87    2.54   0
   5   7   4    3.65    2.49   0
   5  -7   4    1.96    2.76   0
  -5   7  -4    2.37    2.62   0
  -5  -7  -4    1.25    2.54   0
  -6  -7  -4    4.07    2.84   0
   6   7   4   -1.11    2.77   0
   6  -7   4    0.87    3.05   0
  -6   7  -4    0.97    2.99   0
  -7  -7  -4    1.33    2.33   0
   7  -7   4    2.79    3.38   0
  -7   7  -4    4.28    4.16   0
   7   7   4    0.86    3.21   0
  -9  -8   4    1.59    3.26   0
  -8  -8   4    3.78    2.73   0
  -7  -8   4    2.70    2.49   0
  -6  -8   4   24.16    2.39   0
  -5  -8   4   35.53    2.38   0
  -4   8   4  209.91    6.13   0
  -4  -8   4  199.89    2.68   0
  -4   8   4  213.96    6.41   0
  -3  -8   4   50.71    1.86   0
   3  -8  -4   60.92    2.99   0
  -3   8   4   57.95    3.26   0
  -2  -8   4  102.50    2.59   0
  -2   8   4  103.15    3.12   0
   2  -8  -4  120.56    3.38   0
  -1  -8   4  121.57    2.66   0
   1  -8  -4  131.00    3.08   0
  -1   8   4  115.01    2.93   0
   0  -8  -4   87.58    2.19   0
   0   8   4   80.76    2.58   0
   0  -8   4   87.85    2.57   0
   1  -8   4   13.77    1.66   0
   1   8   4   13.88    2.16   0
  -1  -8  -4   14.87    2.22   0
  -2   8  -4    1.19    2.06   0
   2   8   4    1.04    2.08   0
   2  -8   4    0.97    2.33   0
  -2  -8  -4    1.42    1.60   0
   3   8   4    4.27    2.25   0
   3  -8   4    2.09    1.76   0
  -3   8  -4   -0.09    2.11   0
  -3  -8  -4    2.87    2.29   0
  -4  -8  -4    1.18    1.63   0
  -4   8  -4    1.09    2.38   0
   4   8   4    1.98    1.61   0
   4  -8   4    1.45    2.67   0
  -5   8  -4   13.67    2.86   0
   5   8   4   14.12    2.65   0
  -5  -8  -4   14.44    2.65   0
   5  -8   4   15.74    2.87   0
  -6  -8  -4    3.60    2.74   0
  -6   8  -4    0.90    2.97   0
   6   8   4    0.53    1.93   0
   6  -8   4   -2.76    3.07   0
  -8  -9   4    6.30    2.06   0
  -7  -9   4   34.11    2.71   0
  -6  -9   4   -1.69    2.27   0
  -5  -9   4   82.23    2.67   0
  -4  -9   4   16.46    2.03   0
  -4   9   4   13.77    3.78   0
  -4   9   4   13.76    4.02   0
  -3  -9   4  128.36    2.77   0
  -3   9   4  126.11    3.69   0
   3  -9  -4  149.16    4.37   0
  -2  -9   4    4.49    2.01   0
  -2   9   4    6.40    2.16   0
   2  -9  -4    8.18    2.86   0
  -1  -9   4  252.20    3.42   0
  -1  -9   4  252.00    3.50   0
   1  -9  -4  258.08    3.53   0
  -1   9   4  230.93    3.84   0
   0   9   4   36.93    1.76   0
   0  -9   4   44.35    2.26   0
   0  -9  -4   43.89    2.40   0
  -1  -9  -4   17.16    1.70   0
   1  -9   4   17.03    2.15   0
   1   9   4   15.02    1.57   0
   2   9   4   77.23    2.57   0
   2  -9   4   85.80    2.96   0
  -2  -9  -4   82.73    2.10   0
   3  -9   4    1.69    2.35   0
  -3   9  -4    1.89    2.26   0
   3   9   4   -1.25    2.24   0
  -3  -9  -4    2.98    2.33   0
  -4  -9  -4   59.52    2.81   0
  -4   9  -4   61.93    3.08   0
   4   9   4   57.15    2.74   0
   4  -9   4   63.61    3.29   0
   5   9   4    1.59    2.58   0
  -5  -9  -4    0.95    2.53   0
   5  -9   4    2.42    2.80   0
  -5   9  -4    2.11    2.72   0
  -6  -9  -4    0.74    2.88   0
   6   9   4   -1.84    2.92   0
   6  -9   4    1.14    3.05   0
  -6   9  -4    1.29    3.10   0
  -8 -10   4    0.98    2.79   0
  -7 -10   4    0.42    2.50   0
  -6 -10   4    9.36    2.41   0
  -5 -10   4   44.96    1.89   0
  -4 -10   4   12.71    2.17   0
  -3  10   4    8.78    2.62   0
   3 -10  -4   10.91    2.97   0
  -3 -10   4   12.72    2.02   0
  -2 -10   4    3.22    2.03   0
  -2  10   4    5.23    2.06   0
   2 -10  -4    5.10    2.33   0
   1 -10  -4    1.31    2.14   0
  -1 -10   4    1.18    2.03   0
  -1  10   4    0.15    1.43   0
  -1 -10   4    2.01    1.95   0
   0 -10   4   -0.05    1.31   0
   0 -10  -4   -0.05    1.36   0
   0  10   4   -0.69    1.87   0
   1 -10   4   24.26    2.36   0
  -1 -10  -4   26.46    1.78   0
   1  10   4   22.92    2.28   0
   2  10   4   41.43    2.38   0
   2 -10   4   47.36    2.66   0
  -2 -10  -4   40.68    2.49   0
  -3 -10  -4    1.13    1.59   0
   3 -10   4    1.75    2.78   0
   3  10   4    1.47    1.59   0
  -4 -10  -4    4.94    2.48   0
   4  10   4    3.98    2.41   0
  -4  10  -4    3.27    2.47   0
   4 -10   4    3.80    2.95   0
  -5 -10  -4    1.58    1.95   0
   5  10   4    1.38    1.90   0
  -5  10  -4    0.67    2.71   0
   5 -10   4   -0.89    2.77   0
  -6 -10  -4    1.16    2.07   0
   6  10   4    0.24    2.07   0
   6 -10   4    0.68    3.08   0
  -6  10  -4   -0.25    3.12   0
  -8 -11   4    1.74    2.14   0
  -7 -11   4   12.43    1.98   0
  -6 -11   4    1.28    2.43   0
  -5 -11   4    6.44    2.20   0
  -4 -11   4   28.85    2.34   0
  -3 -11   4   25.45    1.67   0
  -3  11   4   24.71    3.09   0
   3 -11  -4   33.68    3.35   0
  -2  11   4    9.62    2.52   0
   2 -11  -4    9.79    2.31   0
  -2 -11   4    8.73    2.13   0
  -1 -11   4  137.91    2.89   0
   1 -11  -4  148.82    3.32   0
  -1  11   4  122.14    3.14   0
  -1 -11   4  137.51    2.94   0
   0 -11   4    1.64    1.43   0
   0 -11  -4    1.40    1.48   0
   0  11   4    1.87    1.99   0
   0 -11   4    1.54    1.36   0
  -1 -11  -4   20.10    2.23   0
   1  11   4   16.19    2.19   0
   1 -11   4   21.59    2.28   0
   2  11   4   15.49    2.32   0
   2 -11   4   17.55    2.38   0
  -2 -11  -4   18.72    2.47   0
   3 -11   4   22.43    2.96   0
  -3 -11  -4   19.94    2.40   0
   3  11   4   18.41    2.47   0
   4  11   4    4.35    2.47   0
   4 -11   4    3.17    2.93   0
  -4 -11  -4    3.27    1.78   0
  -5 -11  -4    0.14    2.71   0
   5  11   4   -0.46    1.91   0
   5 -11   4    0.60    3.01   0
  -6 -11  -4    0.39    3.05   0
   6  11   4    4.51    2.99   0
   6 -11   4    1.96    4.05   0
  -8 -12   4   -1.03    3.08   0
  -7 -12   4    1.77    1.92   0
  -6 -12   4    3.58    2.50   0
  -5 -12   4    0.42    1.63   0
  -4 -12   4   10.24    1.59   0
  -3  12   4    3.55    2.65   0
   3 -12  -4    4.67    2.99   0
  -3 -12   4    6.03    2.19   0
  -2  12   4    4.90    2.31   0
   2 -12  -4    5.74    2.53   0
  -2 -12   4    4.40    2.01   0
  -1  12   4    4.61    2.06   0
  -1 -12   4    6.10    2.13   0
   1 -12  -4    6.85    2.19   0
  -1 -12   4    5.02    1.53   0
   0  12   4  101.75    2.96   0
   0 -12  -4  126.48    3.02   0
   0 -12   4  114.30    2.39   0
   0 -12   4  119.65    2.93   0
  -1 -12  -4   12.63    2.33   0
   1 -12   4   11.08    2.18   0
   1 -12   4   10.14    2.18   0
   1  12   4    8.99    2.15   0
  -2 -12  -4   24.92    2.47   0
   2  12   4   23.65    2.41   0
   2 -12   4   29.14    2.73   0
  -3 -12  -4   13.79    1.80   0
   3 -12   4   18.99    2.98   0
   3  12   4   12.04    1.81   0
   4 -12   4   25.59    3.28   0
   4  12   4   18.73    1.98   0
  -4 -12  -4   24.42    2.69   0
  -5 -12  -4    0.49    1.99   0
   5  12   4    0.36    1.95   0
   5 -12   4   -0.22    2.98   0
  -6 -12  -4    2.66    3.23   0
   6  12   4    5.06    3.13   0
   6 -12   4    2.21    4.18   0
  -7 -13   4   -0.25    2.03   0
  -6 -13   4    3.31    2.59   0
  -5 -13   4   10.83    2.48   0
  -4 -13   4    1.15    1.56   0
  -3  13   4    5.21    2.67   0
   3 -13  -4    6.65    3.07   0
  -3 -13   4    6.03    2.22   0
  -2 -13   4    1.88    2.07   0
  -2  13   4    0.70    2.24   0
   2 -13  -4    1.48    2.52   0
  -1  13   4    3.67    1.53   0
  -1 -13   4    4.17    2.14   0
   1 -13  -4    3.36    2.20   0
  -1 -13   4    4.56    2.22   0
   0 -13   4   -0.21    2.25   0
   0 -13  -4    0.43    2.28   0
   0 -13   4    0.03    2.20   0
   0  13   4    1.56    2.22   0
  -1 -13  -4    3.05    2.24   0
   1 -13   4    3.67    2.22   0
   1  13   4    1.43    1.54   0
   1 -13   4    4.10    2.12   0
  -2 -13  -4    0.58    1.58   0
   2  13   4    0.10    2.23   0
   2 -13   4   -0.90    2.38   0
   2 -13   4    1.77    2.21   0
   3 -13   4    8.71    2.98   0
   3  13   4    6.96    2.43   0
  -3 -13  -4    3.27    1.90   0
   4  13   4   -0.73    1.87   0
  -4 -13  -4    0.62    2.71   0
   4 -13   4    2.03    3.82   0
  -5 -13  -4    0.52    2.00   0
   5  13   4    3.61    2.02   0
   5 -13   4   -0.22    3.78   0
  -7 -14   4    2.10    2.10   0
  -6 -14   4   -1.31    1.86   0
  -5 -14   4   -0.19    1.70   0
  -4 -14   4    1.16    1.63   0
  -3  14   4    1.53    2.88   0
   3 -14  -4    0.79    3.40   0
  -3 -14   4    1.31    1.48   0
  -2 -14   4   82.55    2.69   0
  -2  14   4   72.53    3.23   0
   2 -14  -4   89.34    3.33   0
  -1 -14   4    6.11    2.20   0
   1 -14  -4    6.90    2.28   0
  -1  14   4    6.33    2.28   0
  -1 -14   4    7.03    2.21   0
   0 -14  -4    3.63    2.25   0
   0  14   4    3.10    2.12   0
   0 -14   4    2.84    2.19   0
   0 -14   4    3.15    2.21   0
   1 -14   4   -0.90    2.32   0
  -1 -14  -4    1.78    2.39   0
   1 -14   4   -0.22    2.33   0
   1  14   4    1.60    2.33   0
   2  14   4   28.30    2.61   0
  -2 -14  -4   28.19    1.94   0
   2 -14   4   31.96    3.12   0
   2 -14   4   27.70    2.76   0
   3  14   4    0.32    1.68   0
   3 -14   4   -0.48    2.93   0
   3 -14   4    0.04    3.20   0
  -3 -14  -4    1.11    1.78   0
  -4 -14  -4   13.00    2.77   0
   4  14   4    5.80    2.03   0
   4 -14   4    6.61    3.24   0
   4 -14   4    6.86    2.86   0
  -5 -14  -4    1.86    2.09   0
   5  14   4   -0.60    2.10   0
   5 -14   4    0.12    3.95   0
   5 -14   4    0.49    4.42   0
  -7 -15   4    5.13    2.17   0
  -6 -15   4    2.95    1.95   0
  -5 -15   4   16.25    2.66   0
  -4 -15   4    2.14    1.79   0
  -3 -15   4    7.82    2.35   0
   3 -15  -4   12.28    3.58   0
  -3  15   4    8.79    3.07   0
  -2  15   4    0.57    2.31   0
  -2 -15   4   -0.26    1.73   0
   2 -15  -4    1.50    2.51   0
  -1 -15   4   12.09    1.81   0
   1 -15  -4   15.03    2.49   0
  -1  15   4   10.63    2.46   0
  -1 -15   4   15.34    2.34   0
   0 -15   4    4.43    2.38   0
   0 -15   4    5.22    2.28   0
   0 -15  -4    4.11    2.44   0
   0  15   4    2.71    2.32   0
   1 -15   4    7.88    1.63   0
   1  15   4    9.68    2.36   0
   1 -15   4   10.29    2.41   0
  -1 -15  -4    9.23    2.49   0
   2 -15   4    0.90    2.44   0
   2  15   4    1.05    1.81   0
  -2 -15  -4    3.13    1.82   0
   2 -15   4   -1.12    2.64   0
  -3 -15  -4    0.52    1.89   0
   3  15   4    1.14    2.62   0
   3 -15   4    1.63    3.06   0
   3 -15   4    0.97    2.71   0
  -4 -15  -4    3.05    2.83   0
   4 -15   4   -0.58    3.61   0
   4  15   4    0.11    2.81   0
   4 -15   4    1.86    4.03   0
  -5 -15  -4   -0.30    2.26   0
   5 -15   4    0.60    4.57   0
   5 -15   4    0.25    4.71   0
   5  15   4    1.43    3.13   0
  -6 -16   4    1.08    3.00   0
  -5 -16   4    3.83    1.98   0
  -4 -16   4    0.26    2.58   0
   3 -16  -4    0.06    3.74   0
  -3 -16   4    1.00    2.39   0
  -3  16   4   -0.83    2.86   0
  -2  16   4   -0.63    2.60   0
   2 -16  -4    1.19    2.52   0
  -2 -16   4   -1.50    2.49   0
  -1  16   4    0.48    1.75   0
   1 -16  -4    1.51    2.34   0
  -1 -16   4    1.28    2.36   0
  -1 -16   4    0.09    2.38   0
   0 -16  -4    4.25    1.74   0
   0 -16   4    2.74    1.66   0
   0  16   4    2.00    1.80   0
   0 -16   4    4.65    2.43   0
  -1 -16  -4   26.82    2.07   0
   1 -16   4   31.88    2.83   0
   1  16   4   22.55    2.66   0
   1 -16   4   28.09    2.76   0
  -2 -16  -4    0.78    2.64   0
   2 -16   4    0.06    2.63   0
   2  16   4    1.03    1.74   0
   2 -16   4    3.18    2.77   0
   3  16   4    2.48    1.95   0
   3 -16   4    3.79    2.92   0
  -3 -16  -4    4.41    2.72   0
   3 -16   4    4.47    3.17   0
  -4 -16  -4    1.43    2.12   0
   4 -16   4    0.76    3.77   0
   4  16   4    2.80    2.92   0
   4 -16   4    0.32    4.76   0
  -6 -17   4    4.31    2.20   0
  -5 -17   4    4.39    2.77   0
  -4 -17   4    1.14    2.66   0
   3 -17  -4   25.17    4.84   0
  -3 -17   4   18.30    1.95   0
  -2  17   4    3.87    2.65   0
  -2 -17   4    4.95    2.61   0
   2 -17  -4    3.62    3.54   0
  -1  17   4    8.58    2.64   0
  -1 -17   4   10.12    2.57   0
   1 -17  -4   10.25    2.77   0
  -1 -17   4   14.88    2.60   0
   0  17   4    3.54    2.46   0
   0 -17  -4    3.47    2.54   0
   0 -17   4    0.47    1.87   0
   0 -17   4    0.17    2.51   0
  -1 -17  -4   -1.91    2.55   0
   1 -17   4    2.95    2.61   0
   1 -17   4    0.43    2.66   0
   1  17   4    1.57    1.71   0
  -2 -17  -4    6.25    2.04   0
   2  17   4   10.88    2.70   0
   2 -17   4    7.46    2.95   0
   2 -17   4   10.25    3.12   0
   3 -17   4    1.87    4.16   0
   3 -17   4   -0.01    3.57   0
   3  17   4    0.09    2.86   0
  -3 -17  -4    0.38    2.87   0
  -4 -17  -4    1.75    2.91   0
   4  17   4   -0.70    2.04   0
   4 -17   4    1.00    4.03   0
   4 -17   4    2.50    5.10   0
  -5 -18   4    1.21    3.02   0
  -4 -18   4    0.26    2.82   0
  -3 -18   4   -3.19    2.65   0
   3 -18  -4    1.63    4.51   0
  -2  18   4    4.81    2.77   0
  -2 -18   4    6.02    1.93   0
  -2 -18   4    6.96    2.64   0
   2 -18  -4    7.36    2.99   0
  -1  18   4    2.03    2.64   0
  -1 -18   4    2.27    2.56   0
  -1 -18   4    0.80    2.64   0
   1 -18  -4    3.55    2.82   0
   0  18   4   -0.61    2.60   0
   0 -18  -4    1.16    1.88   0
   0 -18   4    1.75    2.67   0
   0 -18   4    0.29    2.56   0
   1  18   4   -0.72    1.95   0
   1 -18   4    1.96    2.80   0
   1 -18   4    1.20    2.91   0
  -1 -18  -4    0.55    2.00   0
  -2 -18  -4    4.97    2.98   0
   2  18   4    2.43    3.02   0
   2 -18   4    1.40    2.88   0
   2 -18   4    3.95    3.13   0
   3  18   4    1.69    2.09   0
   3 -18   4    1.20    3.85   0
   3 -18   4    0.98    4.23   0
  -3 -18  -4   -1.66    3.09   0
  -4 -19   4    1.26    2.97   0
  -3 -19   4    5.76    2.87   0
   3 -19  -4    9.80    5.43   0
  -2 -19   4    2.57    2.82   0
  -2  19   4    0.80    2.89   0
   2 -19  -4    0.86    3.10   0
  -2 -19   4    0.78    2.91   0
  -1  19   4    1.37    2.93   0
  -1 -19   4    3.74    2.66   0
  -1 -19   4    1.85    2.68   0
   1 -19  -4    2.28    3.07   0
   0 -19  -4    3.92    2.87   0
   0 -19   4    1.00    2.82   0
   0 -19   4   -0.44    2.86   0
   0  19   4   -0.22    2.78   0
  -1 -19  -4    1.33    2.88   0
   1  19   4    2.76    1.94   0
   1 -19   4    2.15    2.95   0
   1 -19   4    1.35    3.03   0
   2  19   4    6.94    3.18   0
   2 -19   4    7.32    3.08   0
  -2 -19  -4    4.34    3.26   0
   2 -19   4    6.03    3.46   0
  -4 -20   4    2.05    3.19   0
  -3 -20   4    1.62    2.17   0
   3 -20  -4    0.97    6.55   0
  -2 -20   4    1.18    3.04   0
   2 -20  -4    0.81    3.32   0
  -2  20   4    0.57    2.98   0
  -2 -20   4    2.19    3.06   0
   1 -20  -4    2.87    3.03   0
  -1 -20   4    2.05    2.78   0
  -1  20   4    0.12    2.85   0
  -1 -20   4    1.52    2.93   0
   0  20   4    4.31    2.99   0
   0 -20  -4    8.25    3.12   0
   0 -20   4    4.08    2.99   0
   0 -20   4    8.08    3.09   0
   1  20   4    0.71    2.15   0
  -1 -20  -4    3.24    3.09   0
   1 -20   4    1.88    3.18   0
   1 -20   4    2.28    3.25   0
  -2 -20  -4    1.49    2.40   0
   2 -20   4    1.84    3.48   0
   2 -20   4    1.29    3.45   0
   2  20   4    1.83    2.20   0
  -2 -21   4    1.53    2.27   0
  -2 -21   4    0.11    2.26   0
   2 -21  -4    0.44    4.23   0
   1 -21  -4    2.69    3.53   0
  -1 -21   4    1.84    3.03   0
  -1 -21   4    0.46    3.04   0
  -1  21   4    0.69    3.25   0
   0  21   4    1.00    2.21   0
   0 -21  -4    1.49    2.36   0
   0 -21   4    2.49    3.17   0
   0 -21   4    1.39    3.25   0
  -9   1   5    4.58    2.98   0
  -9  -1   5    0.57    2.98   0
  -9   1   5    1.45    2.94   0
  -8   1   5    5.87    2.60   0
  -8  -1   5    6.30    2.61   0
  -8   1   5    7.28    2.59   0
  -7   1   5    8.38    2.31   0
  -7   1   5    7.61    2.36   0
  -7  -1   5    6.58    2.41   0
  -6   1   5    0.86    1.46   0
  -6  -1   5   -0.16    1.55   0
  -6   1   5    1.87    1.96   0
  -5   1   5    5.44    1.97   0
  -5  -1   5    6.46    1.95   0
  -5  -1   5    7.56    1.98   0
  -5   1   5    6.23    2.05   0
  -4  -1   5   54.40    2.24   0
  -4  -1   5   53.88    1.84   0
  -4   1   5   56.80    2.43   0
  -3  -1   5   10.55    1.97   0
  -3   1   5   11.04    2.08   0
  -2   1   5  125.59    2.55   0
   2   1  -5  128.70    2.59   0
  -2  -1   5  137.46    2.97   0
   2  -1  -5  127.18    2.60   0
   1   1  -5    1.68    1.98   0
   1  -1  -5    2.71    2.01   0
  -1   1   5    1.39    2.03   0
  -1  -1   5    0.79    1.42   0
   0   1   5  492.84    4.50   0
   0   1  -5  507.10    4.57   0
   0  -1   5  476.36    4.17   0
   0  -1  -5  475.01    4.17   0
   1   1   5   70.16    2.15   0
  -1   1  -5   66.56    2.09   0
   1  -1   5   71.36    2.62   0
  -1  -1  -5   73.25    2.60   0
   2  -1   5  449.79    4.50   0
  -2  -1  -5  419.56    3.93   0
  -2   1  -5  450.77    4.45   0
   2   1   5  452.53    4.46   0
  -3  -1  -5   52.60    2.54   0
   3   1   5   51.48    1.99   0
  -3   1  -5   49.88    2.05   0
   3  -1   5   49.83    2.05   0
  -4  -1  -5    6.77    2.39   0
   4   1   5    6.12    2.40   0
   4  -1   5    3.69    1.70   0
  -4   1  -5    5.14    2.35   0
   5   1   5   19.33    2.05   0
   5  -1   5   21.97    2.70   0
  -5  -1  -5   24.19    2.78   0
  -5   1  -5   21.32    2.68   0
   6   1   5    6.10    2.96   0
   6  -1   5    6.82    2.23   0
  -6  -1  -5    9.41    3.00   0
  -6   1  -5    8.45    2.20   0
   7   1   5   -0.80    2.44   0
   7  -1   5    0.79    3.38   0
  -7  -1  -5    1.85    3.34   0
  -7   1  -5    0.30    3.28   0
  -9  -2   5    1.20    2.85   0
  -9   2   5    2.60    3.14   0
  -9   2   5    3.37    3.07   0
  -8  -2   5    3.65    2.42   0
  -8   2   5    1.79    2.54   0
  -8   2   5    1.39    2.59   0
  -7   2   5    1.85    2.30   0
  -7  -2   5    1.43    2.20   0
  -7   2   5    1.31    2.47   0
  -6   2   5    1.63    2.09   0
  -6  -2   5   -0.25    2.05   0
  -6   2   5    0.10    2.13   0
  -5   2   5    5.15    2.09   0
  -5   2   5    5.01    2.09   0
  -5  -2   5    4.12    1.90   0
  -4   2   5   30.05    2.26   0
  -4  -2   5   25.31    1.55   0
  -4  -2   5   28.17    2.09   0
  -3   2   5  765.87    5.69   0
  -3  -2   5  803.39    5.33   0
   2  -2  -5    1.05    1.94   0
  -2  -2   5    0.64    1.95   0
  -2   2   5    0.58    2.06   0
  -1  -2   5   12.15    1.47   0
  -1   2   5   12.40    2.15   0
   1  -2  -5   11.58    2.16   0
   1   2  -5   10.42    1.42   0
   0   2   5   12.04    1.51   0
   0  -2   5   12.68    1.53   0
   0   2  -5   13.37    2.18   0
   0  -2  -5   13.71    1.53   0
  -1   2  -5   47.10    2.43   0
   1  -2   5   47.43    1.95   0
   1   2   5   52.82    2.46   0
  -1  -2  -5   52.09    1.96   0
  -2   2  -5    3.29    2.19   0
  -2  -2  -5    3.37    1.56   0
   2   2   5    3.83    2.18   0
   2  -2   5    6.90    2.26   0
  -3  -2  -5   48.11    2.47   0
   3   2   5   46.44    2.46   0
   3  -2   5   45.78    2.58   0
  -3   2  -5   43.93    1.94   0
   4   2   5    0.96    2.34   0
   4  -2   5    1.70    1.65   0
  -4   2  -5    0.09    1.63   0
  -4  -2  -5    3.53    2.33   0
  -5  -2  -5    3.47    1.92   0
   5   2   5    3.45    2.56   0
   5  -2   5    3.73    1.89   0
  -5   2  -5    4.73    2.62   0
   6   2   5    4.38    2.83   0
   6  -2   5    3.30    3.03   0
  -6  -2  -5    2.69    2.95   0
  -6   2  -5    2.62    3.02   0
   7  -2   5    1.63    3.32   0
   7   2   5   -0.05    2.32   0
  -7  -2  -5    3.38    3.29   0
  -7   2  -5    1.12    3.31   0
  -9  -3   5    1.60    2.91   0
  -9   3   5    1.43    3.01   0
  -9   3   5    1.04    3.05   0
  -8  -3   5    0.82    1.78   0
  -8   3   5    0.85    3.13   0
  -8   3   5   -0.10    3.23   0
  -7  -3   5   29.18    2.67   0
  -7   3   5   30.74    2.64   0
  -7   3   5   30.95    2.79   0
  -6   3   5   14.66    2.38   0
  -6  -3   5   12.54    1.61   0
  -6   3   5   11.02    2.39   0
  -5  -3   5   35.48    2.30   0
  -5   3   5   36.33    2.45   0
  -5   3   5   32.81    2.37   0
  -4  -3   5    0.84    1.95   0
  -4   3   5    1.50    2.02   0
  -4  -3   5    0.45    1.97   0
   3  -3  -5  232.72    3.72   0
  -3  -3   5  221.83    3.22   0
  -3   3   5  249.18    3.81   0
  -2   3   5   88.95    2.37   0
  -2  -3   5   78.11    2.04   0
   2  -3  -5   94.87    2.78   0
   1  -3  -5   13.13    1.61   0
  -1  -3   5   10.66    1.50   0
  -1   3   5   11.46    2.17   0
   1   3  -5   12.89    1.96   0
   0   3  -5    1.82    1.39   0
   0   3   5   -1.02    2.05   0
   0  -3   5    2.04    2.19   0
   0  -3  -5    3.13    2.08   0
  -1   3  -5   20.75    1.66   0
  -1  -3  -5   19.30    1.71   0
   1   3   5   22.80    2.27   0
   1  -3   5   25.69    2.37   0
   2  -3   5    2.19    2.14   0
  -2   3  -5    2.17    1.53   0
  -2  -3  -5    0.58    1.48   0
   2   3   5    0.07    2.12   0
  -3   3  -5    5.40    1.61   0
  -3  -3  -5    5.98    1.55   0
   3   3   5    5.51    1.62   0
   3  -3   5    4.72    2.32   0
  -4  -3  -5    3.22    2.36   0
   4   3   5   -1.05    2.38   0
   4  -3   5    1.92    2.43   0
  -4   3  -5    3.50    2.41   0
  -5   3  -5    0.52    1.93   0
  -5  -3  -5    1.21    1.82   0
   5   3   5    4.98    2.48   0
   5  -3   5   -0.18    2.66   0
   6   3   5    2.36    2.91   0
   6  -3   5    2.80    2.98   0
  -6  -3  -5    1.95    2.84   0
  -6   3  -5    4.20    2.85   0
  -9   4   5    1.21    3.12   0
  -9  -4   5    2.93    2.98   0
  -9   4   5    0.02    3.76   0
  -8   4   5    1.73    2.71   0
  -8  -4   5    2.10    2.52   0
  -8   4   5    1.87    2.80   0
  -7   4   5   20.56    3.32   0
  -7  -4   5   21.66    2.54   0
  -7   4   5   21.21    2.62   0
  -6  -4   5   27.04    2.22   0
  -6   4   5   24.71    2.56   0
  -6   4   5   23.43    2.54   0
  -5   4   5  232.46    4.25   0
  -5   4   5  245.24    4.20   0
  -5  -4   5  218.91    2.89   0
  -4   4   5    7.76    2.12   0
  -4  -4   5    7.37    2.06   0
  -4  -4   5    6.99    1.52   0
  -3  -4   5  668.54    4.61   0
   3  -4  -5  730.92    6.04   0
  -3   4   5  760.56    6.26   0
  -2  -4   5   14.24    1.41   0
  -2   4   5   16.46    2.21   0
   2  -4  -5   15.62    1.60   0
   1  -4  -5  955.86    6.35   0
  -1   4   5  919.42    6.23   0
  -1  -4   5  953.51    5.74   0
   1   4  -5  838.85    5.42   0
   0   4   5   14.56    2.10   0
   0   4  -5   13.22    1.56   0
   0  -4  -5   13.50    1.60   0
   0  -4   5   16.62    1.60   0
  -1  -4  -5    1.20    1.50   0
   1  -4   5    1.57    1.98   0
  -1   4  -5    2.95    2.06   0
   1   4   5    2.97    2.11   0
   2  -4   5    3.42    2.10   0
  -2  -4  -5    5.11    2.15   0
  -2   4  -5    8.95    2.13   0
   2   4   5    1.80    2.08   0
  -3  -4  -5   10.20    2.26   0
  -3   4  -5    9.08    2.29   0
   3   4   5    9.47    2.26   0
   3  -4   5   10.64    2.37   0
  -4   4  -5    2.59    1.69   0
  -4  -4  -5    4.31    2.36   0
   4   4   5    2.88    1.64   0
   4  -4   5    3.26    2.45   0
  -5  -4  -5    0.74    1.85   0
   5   4   5    2.36    1.77   0
  -5   4  -5    1.08    1.79   0
   5  -4   5    2.63    2.58   0
  -6   4  -5    1.25    2.99   0
   6  -4   5    3.54    2.98   0
   6   4   5    1.48    2.15   0
  -6  -4  -5    3.42    3.03   0
  -9  -5   5    0.48    2.99   0
  -9   5   5    1.35    3.86   0
  -9   5   5    1.30    3.81   0
  -8  -5   5    7.55    2.60   0
  -8   5   5    3.82    3.42   0
  -8   5   5    2.73    3.46   0
  -7  -5   5   21.10    2.40   0
  -7   5   5   20.83    3.27   0
  -7   5   5   24.42    3.09   0
  -6  -5   5   52.40    2.44   0
  -6   5   5   57.33    3.67   0
  -6   5   5   49.59    3.40   0
  -5   5   5  130.26    3.65   0
  -5  -5   5  132.34    2.79   0
  -5   5   5  128.05    3.71   0
  -4  -5   5  306.55    3.27   0
  -4   5   5  354.32    4.93   0
  -3   5   5   35.17    2.51   0
  -3  -5   5   25.28    1.59   0
   3  -5  -5   32.05    1.88   0
  -3  -5   5   30.75    1.66   0
  -2   5   5   10.90    2.09   0
  -2  -5   5   11.78    1.94   0
   2  -5  -5    9.97    2.14   0
  -1   5   5   93.88    2.76   0
  -1  -5   5   80.00    2.12   0
   1  -5  -5   95.74    2.40   0
   0  -5   5  161.77    2.67   0
   0   5  -5  173.64    3.16   0
   0   5   5  162.86    2.78   0
   0  -5  -5  167.65    2.78   0
  -1   5  -5   18.53    2.16   0
  -1  -5  -5   19.91    2.25   0
   1  -5   5   22.25    2.30   0
   1   5   5   17.11    1.63   0
   2  -5   5   92.79    2.34   0
  -2  -5  -5  102.80    2.79   0
   2   5   5   96.02    2.82   0
  -2   5  -5   99.18    2.77   0
   3  -5   5    1.79    1.76   0
  -3  -5  -5    1.55    2.24   0
  -3   5  -5    1.17    1.61   0
   3   5   5    1.20    1.55   0
  -4  -5  -5   10.61    2.38   0
  -4   5  -5   10.29    2.44   0
   4   5   5    9.50    1.76   0
   4  -5   5    7.89    2.53   0
  -5   5  -5   17.21    2.82   0
  -5  -5  -5   13.15    2.64   0
   5   5   5   19.81    2.70   0
   5  -5   5   16.59    2.89   0
  -6   5  -5    1.84    2.95   0
   6   5   5    2.86    2.90   0
  -6  -5  -5    0.60    2.10   0
   6  -5   5    0.34    3.02   0
  -9   6   5    0.75    5.19   0
  -9   6   5    0.24    5.20   0
  -9  -6   5    0.59    2.17   0
  -8   6   5    1.39    3.45   0
  -8  -6   5    2.32    2.75   0
  -8   6   5    1.47    3.35   0
  -7   6   5   17.95    3.43   0
  -7  -6   5   18.56    2.49   0
  -7   6   5   18.98    3.30   0
  -6  -6   5    2.05    2.28   0
  -6   6   5    2.67    2.86   0
  -6   6   5    2.69    2.32   0
  -5   6   5  137.90    4.10   0
  -5   6   5  158.50    4.44   0
  -5  -6   5  137.63    2.44   0
  -4   6   5    5.22    2.30   0
  -4  -6   5    3.36    1.42   0
  -3  -6   5  191.62    2.66   0
  -3   6   5  199.31    3.84   0
   3  -6  -5  199.04    3.74   0
  -3  -6   5  187.29    3.01   0
  -2   6   5   56.60    2.14   0
   2  -6  -5   62.81    2.65   0
  -2  -6   5   57.11    1.86   0
   1  -6  -5  128.61    2.59   0
  -1  -6   5  125.17    2.83   0
  -1   6   5  116.39    2.55   0
   0  -6   5   21.99    1.57   0
   0  -6  -5   24.45    2.20   0
   0   6   5   21.99    2.08   0
   0   6  -5   21.19    1.99   0
  -1  -6  -5    2.52    1.50   0
   1  -6   5    3.91    1.51   0
   1   6   5    3.11    1.50   0
  -1   6  -5    2.90    1.94   0
  -2  -6  -5    0.64    2.18   0
   2  -6   5    3.77    2.29   0
  -2   6  -5    3.90    2.05   0
   2   6   5    3.80    1.53   0
  -3  -6  -5   27.94    1.88   0
   3  -6   5   33.88    2.57   0
   3   6   5   26.59    2.46   0
  -3   6  -5   32.10    2.48   0
  -4  -6  -5    2.05    1.70   0
   4   6   5    5.02    1.64   0
  -4   6  -5    3.81    1.86   0
   4  -6   5    4.60    2.70   0
   5   6   5    9.72    2.58   0
  -5  -6  -5    7.49    1.90   0
  -5   6  -5    8.88    2.78   0
   5  -6   5    8.68    2.89   0
   6  -6   5    1.15    2.98   0
   6   6   5    2.77    2.98   0
  -6  -6  -5    1.17    2.84   0
  -6   6  -5   -0.33    2.92   0
  -9  -7   5    0.88    2.22   0
  -8  -7   5   13.00    2.04   0
  -7  -7   5   10.41    2.44   0
  -7   7   5   11.99    4.06   0
  -7   7   5    9.95    4.08   0
  -6  -7   5   23.31    2.37   0
  -6   7   5   23.89    3.71   0
  -6   7   5   26.77    3.99   0
  -5  -7   5    6.14    2.08   0
  -5   7   5    5.67    2.83   0
  -5   7   5    5.31    2.64   0
  -4  -7   5  371.27    3.47   0
  -4   7   5  413.44    5.92   0
  -3  -7   5    0.70    2.00   0
  -3   7   5    2.39    2.18   0
   3  -7  -5    2.31    2.19   0
  -3  -7   5    1.02    2.03   0
   2  -7  -5  158.50    3.42   0
  -2   7   5  140.03    3.27   0
  -2  -7   5  149.10    2.84   0
  -1  -7   5    0.10    1.41   0
   1  -7  -5    1.74    1.46   0
  -1   7   5   -0.45    1.94   0
   0  -7   5  111.01    2.75   0
   0  -7  -5  113.17    2.41   0
   0   7   5  109.79    2.79   0
  -1  -7  -5   51.64    2.44   0
   1   7   5   46.85    2.48   0
   1  -7   5   58.52    2.51   0
  -1   7  -5   48.40    2.39   0
   2  -7   5   83.26    2.78   0
   2   7   5   72.56    2.11   0
  -2   7  -5   77.11    2.73   0
  -2  -7  -5   88.57    2.67   0
  -3   7  -5   43.66    1.99   0
  -3  -7  -5   49.68    2.65   0
   3   7   5   46.04    1.97   0
   3  -7   5   52.12    2.68   0
  -4  -7  -5    1.71    2.48   0
  -4   7  -5    0.32    1.88   0
   4   7   5   -1.68    1.77   0
   4  -7   5    3.17    2.66   0
  -5  -7  -5    5.78    2.67   0
   5   7   5    4.61    1.93   0
   5  -7   5    4.54    2.97   0
  -5   7  -5    4.44    2.75   0
   6   7   5    2.84    3.06   0
   6  -7   5    0.89    3.12   0
  -6  -7  -5    5.46    3.00   0
  -6   7  -5    0.91    3.20   0
  -8  -8   5    0.35    2.90   0
  -7  -8   5    1.14    2.50   0
  -6   8   5   21.91    5.28   0
  -6  -8   5   20.79    2.35   0
  -6   8   5   20.60    5.10   0
  -5   8   5    0.23    2.51   0
  -5   8   5    0.52    3.15   0
  -5  -8   5    0.19    1.52   0
  -4   8   5   91.57    3.77   0
  -4  -8   5   84.11    2.53   0
  -3  -8   5   97.11    2.65   0
  -3   8   5   93.43    3.14   0
   3  -8  -5  106.73    3.20   0
  -3  -8   5   88.78    2.58   0
   2  -8  -5    2.51    2.24   0
  -2  -8   5   -0.10    1.47   0
  -2   8   5    1.80    2.05   0
  -2  -8   5    1.37    1.37   0
  -1  -8   5   34.40    2.23   0
   1  -8  -5   34.15    2.34   0
  -1   8   5   30.81    2.28   0
   0  -8   5    7.77    2.07   0
   0  -8  -5    7.71    1.57   0
   0   8   5    8.17    2.09   0
  -1  -8  -5   13.93    2.31   0
   1   8   5   13.88    2.09   0
  -1   8  -5   12.58    2.14   0
   1  -8   5   15.57    2.26   0
  -2  -8  -5   -0.90    1.61   0
   2  -8   5    1.47    2.30   0
  -2   8  -5    1.07    2.20   0
   2   8   5    1.30    1.53   0
   3  -8   5    4.11    2.45   0
  -3  -8  -5    1.56    2.34   0
   3   8   5   -0.89    2.29   0
  -3   8  -5    3.44    2.25   0
  -4  -8  -5   -0.33    2.46   0
   4   8   5    2.20    2.46   0
  -4   8  -5    1.01    2.45   0
   4  -8   5    0.32    2.74   0
  -5   8  -5   -0.71    2.66   0
   5   8   5   -0.12    1.97   0
   5  -8   5    0.18    2.94   0
  -5  -8  -5    2.12    2.73   0
  -6  -8  -5   -0.01    2.11   0
  -6   8  -5    1.34    3.17   0
   6   8   5   -4.52    3.00   0
   6  -8   5    0.71    3.23   0
  -8  -9   5    1.77    2.80   0
  -7  -9   5    1.27    2.53   0
  -6  -9   5    5.38    2.32   0
  -5  -9   5   37.34    2.39   0
  -5   9   5   33.96    4.46   0
  -5   9   5   33.90    4.25   0
  -4  -9   5  149.44    2.87   0
  -4   9   5  141.22    4.04   0
  -3  -9   5    8.23    1.51   0
  -3  -9   5    7.23    1.48   0
  -3   9   5   12.80    2.79   0
   3  -9  -5   11.66    2.37   0
  -2  -9   5   13.94    1.53   0
  -2   9   5   14.78    2.27   0
   2  -9  -5   16.20    2.49   0
  -2  -9   5   11.75    2.10   0
  -1  -9   5   11.80    1.62   0
   1  -9  -5   13.20    2.14   0
  -1   9   5   13.84    1.97   0
   0  -9   5   23.21    1.60   0
   0  -9  -5   24.90    2.19   0
   0   9   5   20.50    1.60   0
  -1  -9  -5   21.87    2.35   0
   1   9   5   19.30    1.68   0
   1  -9   5   22.44    2.38   0
   2  -9   5    1.51    2.21   0
   2   9   5    3.91    1.56   0
  -2   9  -5    1.31    1.65   0
  -2  -9  -5    1.29    1.64   0
   3  -9   5   10.31    2.61   0
  -3  -9  -5    6.59    1.67   0
   3   9   5    9.07    1.72   0
  -3   9  -5   10.02    2.44   0
  -4   9  -5   42.15    3.06   0
  -4  -9  -5   41.60    2.83   0
   4   9   5   42.43    2.77   0
   4  -9   5   46.27    3.22   0
  -5  -9  -5    0.22    2.74   0
   5   9   5   -0.23    1.93   0
   5  -9   5    1.98    3.04   0
  -5   9  -5    0.54    3.49   0
  -6  -9  -5    1.98    3.00   0
   6   9   5   -0.77    3.11   0
   6  -9   5    0.60    3.45   0
  -6   9  -5   -0.39    3.23   0
  -8 -10   5    2.47    2.93   0
  -7 -10   5   -0.35    1.83   0
  -6 -10   5    4.10    2.35   0
  -5 -10   5    2.74    1.59   0
  -4  10   5   25.27    3.47   0
  -4 -10   5   26.02    2.43   0
   3 -10  -5   35.26    2.78   0
  -3  10   5   28.41    2.52   0
  -3 -10   5   29.01    2.18   0
  -2 -10   5   11.53    1.50   0
  -2  10   5    7.95    2.12   0
   2 -10  -5   10.09    1.66   0
  -2 -10   5    8.23    2.13   0
  -1 -10   5  123.93    2.44   0
   1 -10  -5  148.40    2.78   0
  -1  10   5  136.09    3.13   0
   0 -10  -5   81.24    2.19   0
   0 -10   5   82.38    2.72   0
   0  10   5   73.74    2.63   0
  -1 -10  -5   21.94    1.72   0
   1  10   5   20.15    2.22   0
   1 -10   5   25.63    2.45   0
  -2 -10  -5    4.06    1.64   0
   2  10   5    2.33    1.56   0
   2 -10   5    3.35    2.34   0
  -3 -10  -5   11.00    2.49   0
   3 -10   5   12.51    2.67   0
   3  10   5   13.05    2.42   0
  -4  10  -5    2.60    2.73   0
   4  10   5    5.74    2.56   0
  -4 -10  -5    1.55    2.58   0
   4 -10   5    4.44    2.97   0
  -5  10  -5    3.39    3.10   0
  -5 -10  -5    4.09    2.03   0
   5  10   5    2.78    2.88   0
   5 -10   5    3.12    3.17   0
  -6  10  -5    0.31    3.27   0
  -6 -10  -5    1.97    3.21   0
   6  10   5   -1.74    2.29   0
   6 -10   5    0.76    3.52   0
  -8 -11   5    3.19    2.06   0
  -7 -11   5    1.41    1.89   0
  -6 -11   5   24.46    1.93   0
  -5 -11   5   26.09    2.46   0
  -4  11   5  177.90    5.61   0
  -4 -11   5  188.27    3.17   0
   3 -11  -5    9.50    2.62   0
  -3  11   5    8.24    2.27   0
  -3 -11   5    9.47    1.60   0
  -2 -11   5   31.62    2.24   0
  -2  11   5   28.71    2.46   0
   2 -11  -5   37.30    2.82   0
  -2 -11   5   32.90    2.22   0
  -1 -11   5    6.42    2.11   0
  -1 -11   5    6.87    1.47   0
   1 -11  -5    7.10    2.31   0
  -1  11   5    6.95    2.15   0
   0 -11  -5   14.13    1.71   0
   0  11   5   10.73    2.21   0
   0 -11   5   14.50    2.26   0
  -1 -11  -5   23.22    2.35   0
   1  11   5   18.57    1.65   0
   1 -11   5   24.00    2.35   0
  -2 -11  -5    1.26    2.34   0
   2  11   5    2.52    1.64   0
   2 -11   5    2.97    2.43   0
   3 -11   5    0.72    2.66   0
   3  11   5    0.81    2.43   0
  -3 -11  -5    5.01    2.44   0
  -4 -11  -5    3.57    1.91   0
   4  11   5    4.71    2.67   0
   4 -11   5    4.53    2.97   0
  -5 -11  -5   -1.55    2.87   0
   5  11   5   -0.24    2.90   0
   5 -11   5    0.12    3.25   0
  -8 -12   5    2.83    2.19   0
  -7 -12   5   -0.08    2.01   0
  -6 -12   5   -1.10    2.51   0
  -5 -12   5    7.75    2.40   0
  -4 -12   5    2.64    2.36   0
  -4  12   5    0.68    3.36   0
  -3 -12   5    4.93    2.20   0
  -3  12   5    5.33    2.95   0
   3 -12  -5    4.85    3.24   0
  -2 -12   5    1.43    2.13   0
  -2  12   5    2.00    2.22   0
   2 -12  -5    1.70    2.48   0
  -2 -12   5    2.91    2.03   0
  -1 -12   5   16.50    2.25   0
   1 -12  -5   17.49    2.41   0
  -1  12   5   14.09    2.13   0
  -1 -12   5   12.64    1.57   0
   0 -12  -5   10.28    2.38   0
   0  12   5    7.74    2.23   0
   0 -12   5    9.89    2.26   0
   0 -12   5    8.33    2.23   0
   1 -12   5    6.32    2.40   0
  -1 -12  -5    4.57    2.33   0
   1  12   5    3.11    2.24   0
  -2 -12  -5   13.94    1.67   0
   2  12   5   12.41    1.72   0
   2 -12   5   18.77    2.72   0
  -3 -12  -5    3.30    2.50   0
   3 -12   5    5.63    2.96   0
   3  12   5    5.49    2.53   0
   4  12   5   -0.58    1.92   0
  -4 -12  -5    1.20    2.74   0
   4 -12   5    0.74    3.22   0
  -5 -12  -5    3.34    2.17   0
   5  12   5   -1.72    3.01   0
   5 -12   5    3.37    4.15   0
  -7 -13   5    2.28    2.04   0
  -6 -13   5   38.22    2.73   0
  -5 -13   5    3.91    1.72   0
  -4  13   5    1.53    3.69   0
  -4 -13   5    0.19    2.25   0
  -3 -13   5    6.47    1.66   0
  -3  13   5    5.58    2.42   0
   3 -13  -5    7.64    2.73   0
  -2 -13   5   45.86    2.49   0
  -2  13   5   42.62    2.90   0
   2 -13  -5   51.46    2.98   0
  -2 -13   5   47.17    1.97   0
  -1 -13   5    2.67    2.15   0
  -1  13   5    1.77    2.15   0
   1 -13  -5    1.05    2.29   0
  -1 -13   5    2.35    1.50   0
   0 -13  -5   36.57    2.57   0
   0  13   5   32.05    2.50   0
   0 -13   5   35.46    2.44   0
   0 -13   5   26.17    1.84   0
   1 -13   5    3.17    2.36   0
  -1 -13  -5    3.72    2.47   0
   1  13   5    1.90    2.39   0
   1 -13   5    2.23    2.33   0
  -2 -13  -5    8.15    2.54   0
   2  13   5    3.50    2.50   0
   2 -13   5    7.77    2.76   0
  -3 -13  -5   -0.55    1.77   0
   3 -13   5    1.64    2.84   0
   3  13   5    2.90    2.57   0
  -4 -13  -5    3.21    2.75   0
   4  13   5    3.91    1.96   0
   4 -13   5    2.28    3.33   0
  -5 -13  -5   -0.47    3.13   0
   5  13   5    0.60    3.11   0
   5 -13   5   -0.55    4.27   0
  -7 -14   5    2.39    2.92   0
  -6 -14   5    1.99    1.87   0
  -5 -14   5   12.63    1.92   0
  -4  14   5    1.74    4.92   0
  -4 -14   5    2.94    2.46   0
  -3 -14   5    7.10    2.33   0
  -3  14   5    5.94    2.50   0
   3 -14  -5    8.08    2.90   0
  -2 -14   5   14.01    2.44   0
  -2  14   5   11.69    2.48   0
   2 -14  -5   14.10    2.60   0
  -2 -14   5   10.66    2.29   0
  -1 -14   5    1.29    1.63   0
  -1  14   5    1.22    2.33   0
   1 -14  -5    1.09    2.29   0
  -1 -14   5    1.22    1.68   0
   0 -14   5   -0.08    2.31   0
   0 -14  -5    0.80    2.45   0
   0  14   5    1.86    2.30   0
   0 -14   5    0.85    2.28   0
   1 -14   5    4.19    1.70   0
   1 -14   5    2.70    2.30   0
   1  14   5    3.49    1.77   0
  -1 -14  -5    2.00    1.77   0
  -2 -14  -5    1.79    2.50   0
   2  14   5    6.09    2.45   0
   2 -14   5    5.16    2.68   0
   2 -14   5    2.63    2.47   0
  -3 -14  -5    5.60    1.84   0
   3 -14   5    4.32    2.82   0
   3 -14   5    8.69    3.09   0
   3  14   5    4.25    2.61   0
  -4 -14  -5   -0.59    2.92   0
   4  14   5   -1.18    2.84   0
   4 -14   5   -0.25    3.53   0
  -7 -15   5    0.40    3.20   0
  -6 -15   5    4.75    2.82   0
  -5 -15   5    3.66    2.69   0
  -4 -15   5    7.31    2.48   0
  -3 -15   5    2.64    1.75   0
  -3  15   5    3.36    2.95   0
   3 -15  -5    4.10    3.43   0
  -2 -15   5   17.03    2.59   0
  -2  15   5   14.57    2.47   0
   2 -15  -5   22.88    2.71   0
  -2 -15   5   21.62    2.46   0
  -1 -15   5    0.37    2.41   0
  -1  15   5    0.28    2.35   0
   1 -15  -5    1.72    1.72   0
  -1 -15   5    0.41    1.72   0
   0 -15   5    7.80    2.42   0
   0 -15  -5    8.94    2.50   0
   0  15   5    3.78    1.73   0
   0 -15   5    7.93    2.40   0
   1 -15   5    4.44    2.59   0
  -1 -15  -5    3.02    1.93   0
   1  15   5    1.84    2.56   0
   1 -15   5    3.32    2.46   0
  -2 -15  -5    0.97    2.60   0
   2  15   5    2.24    2.58   0
   2 -15   5    2.42    2.78   0
   2 -15   5    0.56    2.58   0
  -3 -15  -5    3.66    2.10   0
   3  15   5    7.09    2.81   0
   3 -15   5    7.25    3.22   0
   3 -15   5    5.08    2.97   0
  -4 -15  -5    0.37    3.08   0
   4  15   5   -0.02    2.98   0
   4 -15   5    0.10    4.35   0
   4 -15   5    1.08    3.84   0
  -6 -16   5    1.39    2.03   0
  -5 -16   5    0.23    2.77   0
  -4 -16   5    4.88    1.85   0
   3 -16  -5    4.34    3.70   0
  -3  16   5    3.12    3.18   0
  -3 -16   5    1.91    2.36   0
  -3 -16   5    4.81    2.53   0
  -2 -16   5    3.59    2.53   0
  -2  16   5    0.06    2.55   0
  -2 -16   5   -0.39    1.81   0
   2 -16  -5    1.18    2.86   0
  -1 -16   5    5.91    2.57   0
  -1  16   5    3.24    2.50   0
   1 -16  -5    4.35    1.93   0
  -1 -16   5    7.82    2.48   0
   0 -16   5   -1.21    2.55   0
   0 -16  -5   -0.77    2.61   0
   0  16   5    0.25    2.56   0
   0 -16   5   -0.02    2.51   0
   1 -16   5    5.77    2.75   0
  -1 -16  -5    2.85    2.72   0
   1  16   5    3.05    2.60   0
   1 -16   5    4.89    2.58   0
  -2 -16  -5    1.00    2.72   0
   2  16   5    3.92    2.65   0
   2 -16   5    5.28    2.80   0
   2 -16   5    4.78    3.08   0
   3 -16   5    9.52    3.04   0
  -3 -16  -5    7.28    2.23   0
   3  16   5    9.84    2.94   0
   3 -16   5    9.82    3.25   0
   4 -16   5    0.28    4.10   0
  -4 -16  -5    2.12    3.27   0
   4  16   5    2.09    2.28   0
   4 -16   5    0.98    4.59   0
  -6 -17   5   -1.68    3.21   0
  -5 -17   5    4.23    2.98   0
  -4 -17   5    1.04    2.05   0
  -3 -17   5    0.08    1.80   0
   3 -17  -5    1.24    3.83   0
  -3  17   5   -0.19    2.79   0
  -3 -17   5   -0.27    1.76   0
  -2  17   5    3.20    3.22   0
  -2 -17   5   -0.93    2.61   0
  -2 -17   5    2.94    2.60   0
   2 -17  -5    2.65    2.93   0
  -1 -17   5    5.08    1.80   0
  -1  17   5    2.46    2.65   0
   1 -17  -5    2.37    2.79   0
  -1 -17   5    1.56    2.59   0
   0 -17   5    0.97    1.88   0
   0  17   5    2.42    1.85   0
   0 -17  -5    2.81    2.67   0
   0 -17   5    3.14    2.66   0
   1 -17   5    0.32    2.72   0
   1 -17   5    1.46    2.86   0
  -1 -17  -5    1.50    2.82   0
   1  17   5    2.96    2.68   0
   2 -17   5    5.75    3.00   0
  -2 -17  -5    6.81    2.93   0
   2  17   5    4.46    2.13   0
   2 -17   5    5.19    3.21   0
   3 -17   5    0.67    3.29   0
   3  17   5    2.30    2.93   0
   3 -17   5    0.82    4.29   0
  -3 -17  -5    2.96    3.01   0
  -5 -18   5    3.85    2.16   0
  -4 -18   5    1.22    2.03   0
  -3 -18   5    3.85    2.75   0
   3 -18  -5    4.85    4.08   0
  -3 -18   5    2.25    2.78   0
  -3  18   5    1.84    3.55   0
  -2 -18   5    2.86    1.93   0
  -2 -18   5    0.97    2.72   0
   2 -18  -5    1.74    3.79   0
  -2  18   5    0.27    2.79   0
  -1  18   5    5.22    2.77   0
  -1 -18   5    7.94    2.75   0
  -1 -18   5    9.71    2.71   0
   1 -18  -5    4.89    3.02   0
   0 -18   5    7.79    2.84   0
   0  18   5    6.40    2.84   0
   0 -18  -5    6.42    2.97   0
   0 -18   5    8.48    2.09   0
   1 -18   5    4.28    2.98   0
   1  18   5    1.74    2.82   0
  -1 -18  -5    1.68    2.13   0
   1 -18   5    2.67    3.03   0
   2 -18   5    0.87    3.26   0
  -2 -18  -5    2.17    3.07   0
   2  18   5    1.76    3.03   0
   2 -18   5    2.70    3.36   0
  -4 -19   5    4.42    2.93   0
  -3 -19   5    3.48    2.00   0
  -3 -19   5    2.75    2.88   0
   3 -19  -5    2.17    4.84   0
  -3  19   5    1.10    3.64   0
  -2  19   5    7.41    3.04   0
  -2 -19   5    6.75    2.02   0
   2 -19  -5   10.16    3.32   0
  -2 -19   5    8.99    2.04   0
  -1  19   5    0.04    2.92   0
  -1 -19   5    2.27    2.79   0
   1 -19  -5    0.73    3.16   0
  -1 -19   5   -0.73    2.03   0
   0  19   5    1.99    2.09   0
   0 -19  -5    6.07    3.03   0
   0 -19   5    4.56    2.99   0
   0 -19   5    2.77    2.92   0
  -1 -19  -5    0.46    3.09   0
   1 -19   5    2.72    3.21   0
   1  19   5    0.46    2.90   0
   1 -19   5    0.64    3.08   0
   2  19   5    2.26    3.17   0
  -2 -19  -5    0.62    2.41   0
   2 -19   5    0.98    3.26   0
   2 -19   5    0.97    3.48   0
  -3 -20   5   -0.11    3.18   0
  -3 -20   5   -0.05    3.14   0
   3 -20  -5    0.75    5.09   0
  -2  20   5    1.37    3.96   0
  -2 -20   5    0.52    3.09   0
   2 -20  -5    2.20    3.58   0
  -2 -20   5    2.05    2.19   0
  -1 -20   5    0.34    3.09   0
  -1 -20   5    0.74    3.02   0
   1 -20  -5    1.33    3.21   0
  -1  20   5   -0.02    3.17   0
   0  20   5    2.07    3.13   0
   0 -20   5    1.16    2.19   0
   0 -20  -5    0.63    3.17   0
   0 -20   5    2.16    3.15   0
   1  20   5    2.65    3.14   0
  -9   0   6    0.88    2.92   0
  -9   0   6    0.99    2.93   0
  -8   0   6   18.16    2.67   0
  -8   0   6   19.86    2.70   0
  -7   0   6    7.09    2.42   0
  -7   0   6    8.67    2.49   0
  -6   0   6   16.68    2.26   0
  -6   0   6   13.94    1.60   0
  -5   0   6   36.80    2.26   0
  -5   0   6   36.35    2.24   0
  -4   0   6  400.02    4.11   0
  -3   0   6    3.33    1.97   0
   2   0  -6   71.92    2.53   0
  -2   0   6   66.80    2.07   0
  -1   0   6   14.95    1.63   0
   1   0  -6   17.98    1.61   0
   0   0  -6  143.04    2.96   0
   0   0   6  137.68    2.99   0
  -1   0  -6   31.24    2.35   0
   1   0   6   23.75    1.78   0
  -2   0  -6   21.59    1.74   0
   2   0   6   20.90    1.83   0
   3   0   6    1.41    2.38   0
  -3   0  -6   -0.69    2.33   0
   4   0   6    2.80    2.42   0
  -4   0  -6    1.01    2.47   0
   5   0   6   -1.15    2.04   0
  -5   0  -6    1.95    2.74   0
   6   0   6    0.51    3.12   0
  -6   0  -6   -1.09    2.32   0
  -9   1   6    2.15    3.01   0
  -9  -1   6    1.73    2.12   0
  -9   1   6    2.58    2.97   0
  -9  -1   6    1.06    2.87   0
  -8   1   6   -1.10    2.64   0
  -8   1   6    0.89    2.59   0
  -8  -1   6    0.61    2.56   0
  -8  -1   6   -1.01    2.57   0
  -7   1   6   10.31    2.32   0
  -7  -1   6   11.27    2.39   0
  -7  -1   6   10.64    2.50   0
  -7   1   6   13.39    2.54   0
  -6  -1   6   59.35    2.61   0
  -6  -1   6   60.23    2.05   0
  -6   1   6   64.79    2.81   0
  -6   1   6   63.07    2.64   0
  -5   1   6   12.66    2.12   0
  -5   1   6   11.18    2.09   0
  -5  -1   6    9.25    1.51   0
  -5  -1   6    9.76    1.56   0
  -4  -1   6   13.72    1.60   0
  -4   1   6   15.52    2.11   0
  -3   1   6   56.36    2.34   0
  -3  -1   6   56.45    2.31   0
   3  -1  -6   53.10    2.29   0
  -2  -1   6    1.41    2.07   0
   2  -1  -6    3.00    1.45   0
   2   1  -6    2.68    1.43   0
  -2   1   6    3.02    2.01   0
   1   1  -6    2.84    1.44   0
  -1   1   6    1.60    1.53   0
   1  -1  -6    1.62    2.06   0
  -1  -1   6    2.84    1.49   0
   0  -1  -6   66.95    2.05   0
   0   1   6   66.76    2.60   0
   0  -1   6   61.91    2.01   0
   0   1  -6   64.60    2.60   0
   1   1   6   29.60    2.43   0
   1  -1   6   30.82    1.82   0
  -1   1  -6   30.81    1.78   0
  -1  -1  -6   31.59    1.78   0
  -2   1  -6   43.38    2.47   0
   2  -1   6   42.25    2.48   0
   2   1   6   40.28    2.43   0
  -2  -1  -6   39.10    1.87   0
  -3   1  -6   23.43    2.40   0
  -3  -1  -6   24.18    2.51   0
   3   1   6   24.27    2.46   0
   3  -1   6   25.19    2.45   0
  -4   1  -6   19.81    2.73   0
   4   1   6   12.00    2.63   0
  -4  -1  -6   14.79    2.56   0
   4  -1   6   15.32    2.72   0
   5   1   6   -1.45    2.74   0
   5  -1   6    0.83    2.76   0
  -5  -1  -6   -0.07    2.71   0
  -5   1  -6    0.50    1.90   0
   6   1   6    3.83    3.21   0
   6  -1   6    4.56    3.26   0
  -6  -1  -6   -0.16    3.12   0
  -6   1  -6    1.76    3.28   0
  -9  -2   6    0.79    2.90   0
  -9  -2   6    0.72    2.10   0
  -9   2   6   -0.34    3.01   0
  -9   2   6    4.06    3.69   0
  -8   2   6    0.48    2.61   0
  -8  -2   6    0.29    1.85   0
  -8  -2   6   -0.49    2.60   0
  -8   2   6    0.96    2.64   0
  -7  -2   6    0.99    2.22   0
  -7  -2   6   -0.73    2.18   0
  -7   2   6   -1.10    2.26   0
  -7   2   6   -0.31    2.37   0
  -6   2   6   60.49    2.76   0
  -6  -2   6   50.69    2.48   0
  -6  -2   6   55.15    2.53   0
  -6   2   6   52.27    2.54   0
  -5  -2   6   38.05    2.23   0
  -5   2   6   34.09    2.39   0
  -5   2   6   37.50    2.35   0
  -5  -2   6   36.90    2.26   0
  -4   2   6    0.65    2.05   0
  -4  -2   6    0.70    2.07   0
   3  -2  -6   25.31    2.20   0
  -3  -2   6   25.25    1.62   0
  -3   2   6   24.79    2.19   0
   2  -2  -6  549.40    4.79   0
  -2  -2   6  556.56    4.53   0
  -2   2   6  529.18    4.38   0
   2   2  -6  540.11    4.57   0
   1  -2  -6  159.42    2.75   0
  -1   2   6  162.84    2.74   0
   1   2  -6  164.50    3.06   0
  -1  -2   6  169.45    3.06   0
   0  -2  -6    8.85    1.67   0
   0   2   6   12.33    1.59   0
   0  -2   6   16.57    2.20   0
   0   2  -6   13.86    2.15   0
   1  -2   6    0.89    1.52   0
   1   2   6   -1.47    2.23   0
  -1   2  -6    2.59    2.09   0
  -1  -2  -6    0.85    1.56   0
  -2   2  -6    1.49    1.52   0
   2  -2   6   -1.04    1.62   0
  -2  -2  -6   -0.19    1.50   0
   2   2   6    1.94    2.20   0
  -3   2  -6    3.52    1.61   0
  -3  -2  -6    2.21    1.68   0
   3   2   6    1.17    1.68   0
   3  -2   6    1.73    2.32   0
  -4   2  -6   -0.01    2.59   0
   4   2   6   -0.61    1.68   0
  -4  -2  -6   -0.15    1.69   0
   4  -2   6    0.59    1.89   0
   5   2   6    1.28    1.99   0
   5  -2   6    3.83    2.87   0
  -5  -2  -6    2.65    2.76   0
  -5   2  -6    2.55    1.97   0
  -6   2  -6    0.64    2.99   0
   6   2   6    7.81    3.22   0
   6  -2   6    1.49    3.28   0
  -6  -2  -6   -0.18    3.01   0
  -9   3   6    2.77    3.05   0
  -9  -3   6    3.04    3.03   0
  -9   3   6    4.52    3.02   0
  -9  -3   6    4.56    2.17   0
  -8   3   6    6.37    2.83   0
  -8  -3   6    8.81    2.66   0
  -8   3   6    3.61    2.73   0
  -7  -3   6   36.47    2.70   0
  -7   3   6   35.72    2.99   0
  -7  -3   6   35.99    2.55   0
  -7   3   6   35.15    2.85   0
  -6  -3   6   67.92    2.64   0
  -6  -3   6   60.74    2.03   0
  -6   3   6   71.82    2.98   0
  -6   3   6   60.38    2.64   0
  -5  -3   6   58.57    1.92   0
  -5   3   6   64.39    2.62   0
  -5  -3   6   58.62    1.97   0
  -5   3   6   62.38    2.52   0
  -4   3   6   -0.37    2.16   0
  -4  -3   6    1.09    1.42   0
  -3  -3   6  414.08    3.70   0
   3  -3  -6  417.32    4.16   0
  -3   3   6  445.61    4.57   0
  -2  -3   6    8.37    2.06   0
  -2   3   6    8.68    1.53   0
   2  -3  -6    7.55    1.99   0
  -1  -3   6   10.48    2.11   0
   1   3  -6   10.07    2.14   0
   1  -3  -6   13.08    2.13   0
  -1   3   6   11.76    2.14   0
   0   3   6    5.18    1.53   0
   0   3  -6    4.57    2.08   0
   0  -3  -6    3.47    2.14   0
   0  -3   6    3.57    2.17   0
   1  -3   6  111.58    2.42   0
   1   3   6  109.54    2.44   0
  -1   3  -6  123.29    2.93   0
  -1  -3  -6  120.06    2.43   0
   2  -3   6   61.20    2.66   0
  -2   3  -6   55.19    2.56   0
  -2  -3  -6   68.18    2.50   0
   2   3   6   58.94    2.53   0
  -3   3  -6   53.46    2.66   0
  -3  -3  -6   56.33    2.71   0
   3   3   6   53.27    2.67   0
   3  -3   6   58.62    2.75   0
  -4   3  -6   21.08    2.67   0
  -4  -3  -6   21.42    1.88   0
   4   3   6   23.56    1.85   0
   4  -3   6   22.65    2.87   0
  -5   3  -6    0.43    2.71   0
   5   3   6   -2.61    2.73   0
  -5  -3  -6    1.69    2.64   0
   5  -3   6   -0.00    2.82   0
  -6   3  -6    5.03    3.23   0
   6   3   6    5.59    2.30   0
   6  -3   6    6.96    3.36   0
  -6  -3  -6    8.72    3.19   0
  -9  -4   6    0.82    2.06   0
  -9   4   6    1.04    3.14   0
  -9   4   6    0.46    3.09   0
  -8  -4   6    0.66    2.70   0
  -8   4   6    1.10    2.81   0
  -8   4   6    2.37    2.86   0
  -7  -4   6    1.48    1.73   0
  -7   4   6    1.86    3.04   0
  -7   4   6   -0.38    3.19   0
  -6   4   6    7.65    2.17   0
  -6  -4   6    8.84    1.68   0
  -6   4   6    8.93    2.42   0
  -6  -4   6    9.90    2.15   0
  -5  -4   6   38.15    2.26   0
  -5  -4   6   34.06    1.76   0
  -5   4   6   41.36    2.61   0
  -5   4   6   38.63    2.45   0
  -4  -4   6    3.25    1.47   0
  -4   4   6    3.96    2.19   0
  -4  -4   6    2.99    2.05   0
  -3  -4   6  188.67    3.06   0
  -3   4   6  181.42    3.41   0
   3  -4  -6  180.23    3.03   0
  -2   4   6    1.56    2.03   0
  -2  -4   6    2.10    2.01   0
   2  -4  -6    2.92    2.01   0
   1   4  -6   36.61    2.28   0
   1  -4  -6   41.77    2.43   0
  -1  -4   6   39.07    2.31   0
  -1   4   6   38.72    2.37   0
   0   4   6    5.45    1.63   0
   0   4  -6    7.73    2.12   0
   0  -4   6    6.20    2.17   0
   0  -4  -6    6.61    1.59   0
   1  -4   6    1.50    2.21   0
  -1  -4  -6   -0.42    2.18   0
   1   4   6    1.30    2.11   0
  -1   4  -6   -0.57    2.15   0
  -2  -4  -6   16.81    2.37   0
  -2   4  -6   13.66    2.24   0
   2   4   6   12.09    1.76   0
   2  -4   6    9.72    1.74   0
  -3   4  -6    4.37    2.31   0
  -3  -4  -6    3.16    2.31   0
   3   4   6    3.50    2.40   0
   3  -4   6    2.44    2.42   0
  -4   4  -6    3.99    2.63   0
  -4  -4  -6    4.49    1.77   0
   4   4   6    4.18    1.79   0
   4  -4   6    5.04    1.96   0
  -5   4  -6   -0.11    2.70   0
   5   4   6   -0.71    2.73   0
  -5  -4  -6    0.09    2.73   0
   5  -4   6    0.63    2.79   0
  -6   4  -6    0.46    3.22   0
   6   4   6   -1.03    3.22   0
   6  -4   6   -0.55    2.30   0
  -6  -4  -6    3.18    3.07   0
  -9   5   6    1.80    4.08   0
  -9  -5   6    1.67    2.16   0
  -9   5   6    2.53    3.93   0
  -8  -5   6    4.91    1.94   0
  -8   5   6    5.98    3.57   0
  -8   5   6    5.22    3.44   0
  -7  -5   6   -0.42    2.30   0
  -7   5   6    0.88    3.28   0
  -7   5   6   -0.01    2.44   0
  -6   5   6    8.96    2.49   0
  -6   5   6    8.66    2.36   0
  -6  -5   6   10.56    2.26   0
  -5  -5   6  103.29    2.66   0
  -5  -5   6  105.12    2.68   0
  -5   5   6  117.91    3.47   0
  -4  -5   6    6.88    1.53   0
  -4   5   6    9.99    2.24   0
  -4  -5   6    7.61    1.45   0
  -3   5   6  117.18    3.05   0
  -3  -5   6  103.98    2.69   0
   3  -5  -6  112.43    3.03   0
  -2   5   6   10.21    2.11   0
   2  -5  -6    8.17    2.09   0
  -2  -5   6    6.69    2.10   0
   1  -5  -6   10.36    2.13   0
  -1   5   6    9.60    1.59   0
   1   5  -6    8.39    2.12   0
  -1  -5   6   10.72    2.07   0
   0  -5  -6   73.56    2.65   0
   0  -5   6   67.16    2.10   0
   0   5  -6   68.66    2.55   0
   0   5   6   60.95    2.05   0
  -1   5  -6   59.17    2.08   0
   1  -5   6   61.29    2.10   0
  -1  -5  -6   65.93    2.56   0
   1   5   6   63.35    2.54   0
  -2  -5  -6   24.43    1.78   0
   2   5   6   19.98    1.74   0
  -2   5  -6   19.98    1.79   0
   2  -5   6   25.17    1.88   0
   3  -5   6    5.15    2.45   0
  -3  -5  -6    2.97    2.34   0
   3   5   6    3.17    1.63   0
  -3   5  -6    5.35    2.32   0
  -4  -5  -6    2.35    2.58   0
   4   5   6    4.29    1.77   0
  -4   5  -6    2.75    2.62   0
   4  -5   6    3.96    2.71   0
   5   5   6    0.39    1.98   0
  -5  -5  -6   -0.33    1.98   0
  -5   5  -6   -1.37    2.72   0
   5  -5   6    2.34    2.99   0
   6   5   6    2.13    3.20   0
  -6   5  -6    2.56    3.12   0
  -6  -5  -6    1.45    2.08   0
   6  -5   6    0.25    3.40   0
  -9  -6   6    0.42    3.08   0
  -9   6   6    1.18    4.72   0
  -9   6   6    0.35    4.81   0
  -8  -6   6    1.78    2.70   0
  -8   6   6    1.55    3.40   0
  -8   6   6    0.99    3.60   0
  -7  -6   6    3.47    2.40   0
  -7   6   6    2.81    2.98   0
  -7   6   6    4.45    2.62   0
  -6   6   6   46.45    2.87   0
  -6  -6   6   50.70    2.53   0
  -6   6   6   47.96    2.99   0
  -5  -6   6    2.86    1.60   0
  -5  -6   6    4.59    1.65   0
  -5   6   6    3.66    2.39   0
  -4  -6   6    3.17    1.94   0
  -4   6   6    2.53    2.19   0
  -4  -6   6    3.49    1.98   0
  -3   6   6   15.03    2.33   0
   3  -6  -6   16.09    2.28   0
  -3  -6   6   15.37    2.19   0
  -2   6   6  524.17    4.91   0
   2  -6  -6  553.78    5.03   0
  -2  -6   6  487.59    3.98   0
  -1   6   6   23.97    2.26   0
  -1  -6   6   27.87    2.26   0
   1  -6  -6   26.80    2.29   0
   0   6  -6   41.29    2.52   0
   0  -6  -6   45.41    1.93   0
   0   6   6   40.76    1.85   0
   0  -6   6   46.47    2.52   0
  -1  -6  -6    1.20    2.13   0
   1  -6   6   -0.33    2.31   0
  -1   6  -6   -0.06    2.18   0
   1   6   6    1.00    1.54   0
   2  -6   6    1.91    1.74   0
  -2   6  -6    0.75    2.15   0
  -2  -6  -6    2.68    2.32   0
   2   6   6   -0.79    1.69   0
   3  -6   6    0.61    2.50   0
  -3   6  -6    1.55    2.41   0
  -3  -6  -6    2.07    1.63   0
   3   6   6    0.21    2.31   0
  -4  -6  -6    3.36    2.62   0
   4   6   6    1.92    1.81   0
  -4   6  -6    4.27    2.56   0
   4  -6   6    1.21    2.63   0
   5   6   6    2.37    2.85   0
  -5  -6  -6    6.06    2.81   0
   5  -6   6    5.83    3.12   0
  -5   6  -6    3.46    2.87   0
   6   6   6    1.50    2.28   0
  -6  -6  -6   -0.05    3.18   0
   6  -6   6    1.60    3.44   0
  -6   6  -6   -3.26    3.29   0
  -9  -7   6    1.51    2.27   0
  -8  -7   6    2.33    2.74   0
  -8   7   6    0.45    4.34   0
  -8   7   6   -0.09    4.10   0
  -7   7   6    0.80    3.17   0
  -7   7   6    0.63    3.82   0
  -7  -7   6    1.36    2.40   0
  -6   7   6    0.63    2.84   0
  -6  -7   6    3.12    2.19   0
  -6   7   6    1.15    2.55   0
  -5  -7   6   10.84    1.63   0
  -5  -7   6    7.47    2.22   0
  -5   7   6    8.76    2.52   0
  -4  -7   6  168.41    2.53   0
  -4   7   6  179.57    4.22   0
  -4  -7   6  172.93    3.00   0
   3  -7  -6  233.19    3.92   0
  -3   7   6  222.94    3.81   0
  -3  -7   6  212.31    2.77   0
  -3  -7   6  204.52    3.10   0
  -2   7   6   22.19    1.75   0
  -2  -7   6   26.33    2.15   0
   2  -7  -6   25.89    1.79   0
  -1  -7   6   10.81    2.18   0
   1  -7  -6   10.34    1.67   0
  -1   7   6    9.44    2.09   0
   0   7  -6    1.70    1.56   0
   0  -7   6    4.89    2.25   0
   0  -7  -6    2.80    1.60   0
   0   7   6    2.39    1.61   0
  -1   7  -6   28.61    2.31   0
  -1  -7  -6   31.30    2.40   0
   1  -7   6   30.69    2.40   0
   1   7   6   26.39    2.27   0
   2  -7   6   -0.27    1.72   0
  -2  -7  -6    4.59    2.33   0
   2   7   6   -0.24    2.33   0
  -2   7  -6    0.45    2.26   0
   3  -7   6    2.26    2.37   0
  -3   7  -6    2.66    1.72   0
  -3  -7  -6   -1.29    2.39   0
   3   7   6    2.83    1.76   0
  -4   7  -6    7.76    2.66   0
  -4  -7  -6    6.02    2.64   0
   4   7   6    9.73    1.90   0
   4  -7   6   11.94    2.81   0
  -5   7  -6    0.49    2.96   0
  -5  -7  -6    2.55    2.00   0
   5   7   6    1.80    2.91   0
   5  -7   6    3.64    3.11   0
  -8  -8   6    1.93    2.78   0
  -7   8   6    0.69    4.78   0
  -7  -8   6   -0.10    1.75   0
  -7   8   6    0.58    4.49   0
  -6   8   6    4.28    2.94   0
  -6   8   6    5.79    3.52   0
  -6  -8   6    3.77    1.72   0
  -5  -8   6    2.70    2.26   0
  -5   8   6    0.45    2.75   0
  -4   8   6   95.84    3.31   0
  -4  -8   6   95.94    2.19   0
   4  -8  -6  104.76    3.32   0
  -4  -8   6   88.70    2.12   0
  -3   8   6   17.53    2.24   0
  -3  -8   6   19.88    2.13   0
   3  -8  -6   21.75    2.43   0
  -3  -8   6   19.33    1.62   0
   2  -8  -6   56.95    2.68   0
  -2  -8   6   50.52    1.84   0
  -2   8   6   48.03    2.52   0
  -1  -8   6   14.99    2.23   0
   1  -8  -6   13.41    2.21   0
  -1   8   6   12.19    2.12   0
   0  -8   6  138.10    2.94   0
   0  -8  -6  136.80    2.55   0
   0   8   6  121.32    2.51   0
  -1  -8  -6   25.28    1.82   0
   1   8   6   22.97    1.78   0
   1  -8   6   27.21    2.48   0
  -1   8  -6   19.52    1.76   0
  -2   8  -6   -0.92    1.57   0
   2  -8   6    0.66    2.36   0
  -2  -8  -6   -0.10    2.30   0
   2   8   6    1.80    2.24   0
   3  -8   6    0.21    2.44   0
  -3  -8  -6    1.86    2.46   0
   3   8   6   -2.96    2.43   0
  -3   8  -6   -0.43    2.43   0
  -4  -8  -6    1.55    2.67   0
   4   8   6    1.65    2.60   0
  -4   8  -6    1.24    2.66   0
   4  -8   6   -0.36    2.81   0
  -5  -8  -6   -0.34    2.08   0
   5   8   6   -2.45    2.11   0
  -5   8  -6    2.79    2.92   0
   5  -8   6    1.35    3.18   0
  -8  -9   6    3.35    2.03   0
  -7  -9   6    8.50    1.90   0
  -6  -9   6    1.68    2.40   0
  -6   9   6    0.18    3.72   0
  -6   9   6    0.08    3.43   0
  -5  -9   6  108.95    2.30   0
  -5   9   6  110.98    4.40   0
  -4  -9   6   97.23    2.26   0
  -4  -9   6  111.40    2.80   0
   4  -9  -6  114.59    3.95   0
  -4   9   6  110.15    3.53   0
  -3  -9   6  257.80    3.37   0
   3  -9  -6  263.95    4.41   0
  -3   9   6  233.07    4.08   0
  -3  -9   6  218.55    2.82   0
   2  -9  -6   37.99    2.68   0
  -2  -9   6   36.40    2.24   0
  -2   9   6   32.45    2.39   0
  -1  -9   6   37.26    2.30   0
   1  -9  -6   33.68    1.88   0
  -1   9   6   31.53    1.89   0
   0  -9   6   21.26    2.33   0
   0  -9  -6   21.58    2.35   0
   0   9   6   17.18    1.69   0
  -1  -9  -6   42.79    2.53   0
   1   9   6   32.61    2.47   0
   1  -9   6   46.29    2.71   0
  -2  -9  -6    6.27    2.33   0
   2  -9   6    8.94    2.42   0
   2   9   6    9.14    2.35   0
  -2   9  -6    8.07    2.30   0
   3  -9   6   12.66    2.76   0
  -3  -9  -6   12.11    1.88   0
   3   9   6    9.58    1.88   0
  -3   9  -6    8.89    2.54   0
  -4   9  -6    1.35    2.66   0
  -4  -9  -6    1.96    2.74   0
   4   9   6    2.91    2.71   0
   4  -9   6    0.96    3.03   0
  -5  -9  -6    0.87    2.20   0
   5   9   6    1.04    2.12   0
   5  -9   6    1.81    3.42   0
  -5   9  -6    2.48    3.01   0
  -8 -10   6    2.53    3.00   0
  -7 -10   6    5.97    1.89   0
  -6 -10   6    1.10    2.43   0
  -5 -10   6   34.57    1.92   0
  -5  10   6   32.77    3.64   0
  -5  10   6   35.06    3.48   0
  -4 -10   6   18.21    2.26   0
   4 -10  -6   14.65    2.58   0
  -4 -10   6   13.69    1.62   0
  -4  10   6   13.49    2.54   0
  -3 -10   6   20.12    1.70   0
   3 -10  -6   21.74    2.72   0
  -3  10   6   18.67    2.74   0
  -3 -10   6   22.77    2.32   0
  -2 -10   6    0.73    2.05   0
  -2  10   6    1.54    2.22   0
  -2 -10   6    1.56    1.46   0
   2 -10  -6    0.10    1.57   0
   1 -10  -6   18.19    2.46   0
  -1  10   6   17.62    2.36   0
  -1 -10   6   17.67    1.64   0
   0 -10   6    1.95    1.57   0
   0 -10  -6    1.24    2.12   0
   0  10   6    0.50    1.49   0
  -1 -10  -6    6.91    2.40   0
   1  10   6    4.92    2.30   0
   1 -10   6    6.88    2.35   0
  -2 -10  -6    1.64    2.41   0
   2 -10   6    2.67    2.52   0
   2  10   6   -0.72    2.35   0
   3 -10   6    2.32    2.64   0
  -3 -10  -6   -0.91    2.54   0
   3  10   6    2.52    2.46   0
  -3  10  -6    1.69    1.85   0
  -4 -10  -6   -0.95    2.68   0
   4  10   6    0.10    2.82   0
  -4  10  -6   -0.78    2.72   0
   4 -10   6    1.01    2.94   0
  -5  10  -6    0.08    3.22   0
   5  10   6    0.21    2.18   0
  -5 -10  -6   -0.22    3.08   0
   5 -10   6    0.14    3.52   0
  -8 -11   6    1.63    3.05   0
  -7 -11   6    7.02    2.74   0
  -6 -11   6    1.95    1.79   0
  -5  11   6   24.86    3.91   0
  -5 -11   6   24.27    2.48   0
  -5  11   6   24.77    3.88   0
  -4 -11   6   11.56    2.27   0
  -4 -11   6   17.07    2.29   0
   4 -11  -6   15.34    3.11   0
  -4  11   6   13.30    3.02   0
  -3 -11   6    3.11    1.53   0
  -3 -11   6    2.16    2.23   0
   3 -11  -6    1.75    2.60   0
  -3  11   6    0.51    2.29   0
  -2 -11   6    0.18    1.53   0
  -2 -11   6    1.81    1.55   0
  -2  11   6    0.81    2.06   0
   2 -11  -6    0.41    2.13   0
  -1  11   6   75.29    2.79   0
   1 -11  -6   94.53    2.96   0
  -1 -11   6   89.43    2.19   0
   0 -11   6    3.32    2.24   0
   0 -11  -6    2.91    2.32   0
   0  11   6    3.83    2.26   0
  -1 -11  -6    2.29    2.35   0
   1  11   6   -0.17    1.60   0
   1 -11   6    2.90    2.31   0
  -2 -11  -6    0.14    2.48   0
   2 -11   6    2.31    2.59   0
   2  11   6   -0.63    2.48   0
  -3 -11  -6    2.63    2.61   0
   3 -11   6    2.16    2.75   0
   3  11   6    2.01    1.83   0
  -4 -11  -6    7.86    2.83   0
   4  11   6    9.37    2.81   0
   4 -11   6   11.86    2.53   0
   5  11   6   -1.96    3.10   0
  -5 -11  -6    2.10    3.22   0
   5 -11   6    2.23    3.80   0
  -7 -12   6    7.68    2.82   0
  -6 -12   6    1.43    2.65   0
  -5  12   6    4.91    5.17   0
  -5 -12   6    7.46    2.49   0
  -5  12   6    4.05    5.24   0
   4 -12  -6    4.28    3.09   0
  -4 -12   6    6.69    2.35   0
  -4 -12   6    3.21    2.40   0
  -4  12   6    4.23    2.90   0
  -3 -12   6   79.77    2.15   0
   3 -12  -6   93.79    3.59   0
  -3  12   6   76.67    3.22   0
  -3 -12   6   87.46    2.73   0
  -2 -12   6   17.82    1.72   0
  -2  12   6   17.75    2.36   0
  -2 -12   6   17.42    2.35   0
   2 -12  -6   19.35    2.51   0
  -1 -12   6    2.64    2.09   0
  -1  12   6    4.75    2.23   0
   1 -12  -6    3.72    2.39   0
  -1 -12   6    5.45    2.21   0
   0 -12   6   11.73    1.67   0
   0 -12  -6   13.61    2.55   0
   0  12   6   14.23    2.35   0
  -1 -12  -6    6.39    1.67   0
   1  12   6    1.89    1.81   0
   1 -12   6    4.16    2.47   0
  -2 -12  -6    1.54    1.71   0
   2  12   6   -1.24    1.76   0
   2 -12   6    1.58    2.64   0
  -3 -12  -6    2.18    1.94   0
   3  12   6    1.20    2.68   0
   3 -12   6    2.07    2.95   0
  -4 -12  -6    2.58    3.04   0
   4  12   6    3.11    2.08   0
   4 -12   6    6.73    3.40   0
  -7 -13   6    2.43    2.88   0
  -6 -13   6    0.95    1.98   0
  -5 -13   6   -0.57    2.52   0
   4 -13  -6   16.45    3.36   0
  -4 -13   6   12.49    2.47   0
  -4 -13   6   10.59    1.86   0
  -4  13   6   13.50    3.10   0
  -3 -13   6    7.06    2.36   0
   3 -13  -6   11.49    3.50   0
  -3  13   6    7.55    2.57   0
  -3 -13   6   10.58    1.70   0
  -2 -13   6    0.73    1.61   0
  -2  13   6    1.86    1.66   0
  -2 -13   6    5.46    2.35   0
   2 -13  -6    4.32    2.49   0
  -1  13   6   -0.22    2.33   0
   1 -13  -6    1.33    2.61   0
  -1 -13   6    0.35    1.61   0
  -1 -13   6   -0.15    1.77   0
   0 -13   6    1.74    2.50   0
   0 -13  -6    2.55    1.83   0
   0  13   6    2.86    2.47   0
   0 -13   6    0.21    2.44   0
  -1 -13  -6    1.02    2.42   0
   1  13   6   -0.42    2.35   0
   1 -13   6    2.47    2.55   0
  -2 -13  -6    1.81    2.57   0
   2  13   6    1.34    1.82   0
   2 -13   6    0.88    2.62   0
  -3 -13  -6    6.39    2.80   0
   3  13   6    4.43    2.81   0
   3 -13   6    6.72    3.11   0
  -4 -13  -6    1.75    2.19   0
   4  13   6    2.88    2.11   0
   4 -13   6    1.55    3.45   0
  -7 -14   6    2.94    2.17   0
  -6 -14   6    3.22    2.83   0
  -5 -14   6    3.19    2.62   0
   4 -14  -6    9.67    3.49   0
  -4 -14   6    6.45    2.50   0
  -4 -14   6    8.54    1.83   0
  -4  14   6    6.95    3.26   0
  -3 -14   6   22.88    1.79   0
  -3  14   6   25.49    2.76   0
   3 -14  -6   31.28    3.23   0
  -3 -14   6   28.40    1.88   0
  -2 -14   6    6.39    1.65   0
  -2  14   6    4.80    2.37   0
  -2 -14   6    6.10    2.32   0
   2 -14  -6    7.51    2.55   0
  -1 -14   6    2.21    2.44   0
  -1  14   6    2.91    2.38   0
   1 -14  -6    1.37    1.73   0
  -1 -14   6    0.27    2.42   0
   0 -14   6    5.68    2.46   0
   0  14   6    7.61    1.83   0
   0 -14  -6    9.02    2.66   0
   0 -14   6    5.86    2.40   0
  -1 -14  -6   10.43    1.86   0
   1  14   6    9.10    2.70   0
   1 -14   6   12.68    2.62   0
   1 -14   6   11.16    2.65   0
  -2 -14  -6    8.08    2.65   0
   2  14   6    6.30    2.62   0
   2 -14   6    6.41    2.95   0
   3 -14   6    2.83    3.19   0
  -3 -14  -6    1.99    2.93   0
   3  14   6    5.90    2.96   0
   4  14   6    1.25    2.18   0
  -4 -14  -6    1.50    3.16   0
   4 -14   6   -0.67    3.60   0
  -6 -15   6    1.99    2.93   0
  -5 -15   6   11.94    2.77   0
  -4 -15   6    0.61    1.88   0
  -4  15   6   -0.20    3.16   0
  -4 -15   6    1.76    2.68   0
   4 -15  -6    1.01    3.34   0
  -3 -15   6    7.75    2.59   0
  -3  15   6    4.86    2.65   0
   3 -15  -6    6.88    3.04   0
  -3 -15   6    9.24    2.49   0
  -2 -15   6   -1.17    1.75   0
  -2  15   6    0.68    2.63   0
  -2 -15   6    1.85    2.51   0
   2 -15  -6    2.05    2.77   0
  -1 -15   6    5.89    1.82   0
  -1  15   6    5.48    2.46   0
   1 -15  -6    6.58    2.71   0
  -1 -15   6    7.84    2.60   0
   0 -15   6    1.00    2.57   0
   0  15   6    0.54    2.53   0
   0 -15  -6   -1.03    2.58   0
   0 -15   6    0.68    1.80   0
  -1 -15  -6   10.18    1.95   0
   1  15   6   10.20    2.70   0
   1 -15   6    9.49    2.08   0
   1 -15   6   10.58    2.76   0
  -2 -15  -6   -1.56    2.10   0
   2  15   6    1.64    2.77   0
   2 -15   6    1.04    3.05   0
   2 -15   6   -0.81    2.84   0
   3 -15   6    0.73    3.31   0
  -3 -15  -6    1.98    2.94   0
   3  15   6   -1.39    2.95   0
   3 -15   6    0.96    3.08   0
  -6 -16   6   -0.89    2.25   0
  -5 -16   6   -0.04    2.02   0
  -4  16   6   10.89    4.21   0
  -4 -16   6   12.90    2.85   0
  -4 -16   6   10.71    2.82   0
   4 -16  -6   12.89    4.35   0
  -3 -16   6   -0.18    1.88   0
  -3  16   6    4.42    2.73   0
   3 -16  -6    5.75    3.13   0
  -3 -16   6    5.49    2.59   0
  -2 -16   6    0.44    1.87   0
  -2  16   6    1.20    2.63   0
  -2 -16   6    2.01    2.65   0
   2 -16  -6    0.60    2.85   0
  -1 -16   6    7.80    2.68   0
  -1  16   6    6.51    2.68   0
   1 -16  -6    8.10    2.84   0
  -1 -16   6   11.65    2.59   0
   0 -16   6    2.04    2.61   0
   0  16   6    2.22    2.64   0
   0 -16   6    2.69    2.66   0
   0 -16  -6    1.78    2.76   0
   1 -16   6    2.76    2.74   0
   1  16   6    0.50    1.91   0
  -1 -16  -6    3.95    2.06   0
   1 -16   6    2.35    2.76   0
   2  16   6    4.40    2.76   0
  -2 -16  -6   -0.99    3.04   0
   2 -16   6    1.66    3.30   0
   2 -16   6    1.87    2.99   0
   3  16   6   -1.98    3.09   0
  -3 -16  -6   -2.24    3.19   0
   3 -16   6    1.54    3.49   0
   3 -16   6   -1.05    3.25   0
  -5 -17   6    7.14    2.13   0
  -4  17   6    0.33    4.75   0
  -4 -17   6    2.09    2.79   0
  -4 -17   6    1.80    1.99   0
  -3  17   6    3.67    3.41   0
  -3 -17   6    3.59    2.79   0
  -3 -17   6    3.97    2.82   0
   3 -17  -6    2.97    4.04   0
  -2 -17   6    9.36    2.18   0
  -2  17   6   17.38    2.95   0
  -2 -17   6   12.63    2.14   0
   2 -17  -6   15.89    3.11   0
  -1 -17   6   18.06    2.64   0
  -1  17   6   16.78    2.72   0
   1 -17  -6   18.15    3.02   0
  -1 -17   6   17.35    2.20   0
   0 -17   6    3.30    2.74   0
   0  17   6   -0.47    2.70   0
   0 -17   6    2.48    2.85   0
   0 -17  -6    2.99    2.99   0
   1 -17   6    2.66    2.85   0
   1  17   6    1.16    1.99   0
  -1 -17  -6    2.78    2.85   0
   1 -17   6    2.33    3.01   0
   2 -17   6    2.53    3.19   0
   2  17   6   -0.62    2.05   0
  -2 -17  -6   -0.09    3.05   0
   2 -17   6    0.59    3.34   0
  -5 -18   6    0.45    3.12   0
  -4 -18   6    0.42    2.08   0
  -4 -18   6    0.88    2.95   0
  -3  18   6    1.17    3.70   0
  -3 -18   6    0.91    2.93   0
  -3 -18   6    3.38    2.92   0
   3 -18  -6   -0.14    4.27   0
  -2 -18   6    2.74    2.87   0
  -2  18   6    0.08    2.97   0
  -2 -18   6    0.42    2.88   0
   2 -18  -6    1.19    3.20   0
  -1 -18   6    4.33    2.87   0
  -1  18   6    1.38    2.82   0
   1 -18  -6    1.28    2.99   0
  -1 -18   6    1.72    2.91   0
   0 -18   6    2.08    2.87   0
   0  18   6    2.75    2.87   0
   0 -18   6    0.70    1.96   0
   0 -18  -6    0.41    3.03   0
   1 -18   6    1.35    3.06   0
   1  18   6    0.56    2.15   0
  -1 -18  -6   -0.58    3.17   0
   1 -18   6    2.09    3.13   0
  -3  19   6    0.98    3.81   0
  -3 -19   6   -1.42    2.98   0
  -3 -19   6    3.05    3.06   0
   3 -19  -6    3.38    4.58   0
  -2  19   6    2.20    3.89   0
  -2 -19   6    4.95    3.00   0
  -2 -19   6    5.62    2.26   0
   2 -19  -6    3.72    3.41   0
  -1 -19   6    1.89    2.19   0
  -1  19   6    0.57    3.08   0
   1 -19  -6    1.54    3.14   0
  -1 -19   6    0.08    2.12   0
   0 -19   6   -0.45    3.07   0
   0  19   6    1.70    3.15   0
   0 -19   6   -0.06    3.23   0
   0 -19  -6    0.30    3.12   0
  -9   1   7    3.27    3.12   0
  -9  -1   7    0.95    3.00   0
  -9   1   7   -0.35    3.13   0
  -9  -1   7    3.45    3.02   0
  -8   1   7    6.41    2.70   0
  -8  -1   7    4.07    1.92   0
  -8   1   7    7.95    2.64   0
  -8  -1   7    5.04    2.76   0
  -7   1   7    2.67    1.72   0
  -7  -1   7    3.39    2.36   0
  -7  -1   7    2.31    2.40   0
  -7   1   7    1.84    2.46   0
  -6   1   7   48.86    2.65   0
  -6  -1   7   45.48    2.59   0
  -6  -1   7   54.13    2.60   0
  -6   1   7   48.96    2.15   0
  -5  -1   7  222.50    3.35   0
  -5   1   7  219.56    3.62   0
  -5  -1   7  208.46    3.25   0
  -4   1   7  316.22    3.83   0
  -4  -1   7  327.87    3.81   0
  -3  -1   7    9.00    1.60   0
   3  -1  -7    8.26    2.16   0
  -3   1   7    9.55    2.20   0
   2   1  -7  497.80    4.17   0
   2  -1  -7  526.96    4.67   0
  -2   1   7  503.73    4.15   0
  -2  -1   7  521.49    4.42   0
   1   1  -7   47.02    2.52   0
  -1   1   7   46.96    1.91   0
  -1  -1   7   47.39    2.43   0
   1  -1  -7   41.64    1.90   0
   0   1   7   47.31    1.94   0
   0  -1  -7   53.18    1.93   0
   0  -1   7   48.56    2.00   0
   0   1  -7   55.20    2.50   0
   1   1   7    2.76    1.58   0
  -1  -1  -7    2.46    1.64   0
   1  -1   7    7.04    2.26   0
  -1   1  -7    4.18    1.53   0
   2  -1   7   10.09    1.80   0
  -2   1  -7   11.68    1.77   0
   2   1   7   10.66    1.75   0
  -2  -1  -7   12.35    2.44   0
  -3   1  -7   41.51    2.69   0
   3   1   7   39.39    2.70   0
   3  -1   7   37.27    2.71   0
  -3  -1  -7   40.68    2.70   0
  -4   1  -7    0.04    2.74   0
   4   1   7    4.42    2.69   0
   4  -1   7    6.04    2.78   0
  -4  -1  -7    2.36    2.66   0
  -5   1  -7    2.51    2.90   0
   5   1   7    4.04    2.99   0
   5  -1   7    3.98    2.26   0
  -5  -1  -7    3.67    2.99   0
  -9  -2   7    2.27    2.11   0
  -9  -2   7    1.25    2.93   0
  -9   2   7    1.16    3.01   0
  -9   2   7    0.47    3.12   0
  -8  -2   7   -0.83    1.77   0
  -8  -2   7    0.43    1.99   0
  -8   2   7    1.06    2.65   0
  -8   2   7    2.66    2.79   0
  -7  -2   7    6.70    2.46   0
  -7   2   7    5.31    2.41   0
  -7  -2   7    5.83    2.46   0
  -7   2   7    5.31    2.53   0
  -6  -2   7   21.46    2.43   0
  -6   2   7   21.06    1.82   0
  -6  -2   7   19.95    1.78   0
  -6   2   7   18.18    2.35   0
  -5  -2   7   42.64    1.83   0
  -5   2   7   49.98    2.47   0
  -5  -2   7   42.60    1.81   0
  -4   2   7   22.19    2.28   0
  -4  -2   7   17.43    2.21   0
  -3  -2   7   31.37    1.75   0
   3  -2  -7   31.57    2.20   0
  -3   2   7   31.93    2.22   0
   2   2  -7    0.56    1.50   0
  -2  -2   7   -1.96    2.03   0
   2  -2  -7    0.66    1.55   0
  -2   2   7   -0.33    1.56   0
  -1   2   7   92.60    2.74   0
   1  -2  -7   89.01    2.27   0
   1   2  -7   94.71    2.73   0
  -1  -2   7   91.06    2.26   0
   0  -2  -7    6.77    1.61   0
   0   2   7    4.15    2.13   0
   0  -2   7    6.25    1.56   0
   0   2  -7    4.46    2.09   0
   1   2   7   46.01    1.98   0
  -1  -2  -7   52.69    2.55   0
   1  -2   7   46.87    2.03   0
  -1   2  -7   48.33    1.93   0
   2  -2   7   -0.36    1.68   0
  -2   2  -7    1.62    2.28   0
  -2  -2  -7   -0.76    1.62   0
   2   2   7   -0.10    2.31   0
  -3   2  -7    0.01    2.48   0
   3   2   7    0.82    2.48   0
  -3  -2  -7    1.75    1.72   0
   3  -2   7    3.19    2.58   0
  -4   2  -7    2.80    2.74   0
   4   2   7    2.61    2.70   0
   4  -2   7    2.77    2.68   0
  -4  -2  -7    1.55    1.89   0
  -5   2  -7   -0.07    2.23   0
   5   2   7    0.78    2.00   0
   5  -2   7   -3.20    3.25   0
  -5  -2  -7   -2.37    3.05   0
  -9  -3   7   -0.08    2.11   0
  -9   3   7   -0.45    3.07   0
  -9   3   7    0.44    3.22   0
  -9  -3   7    0.18    2.15   0
  -8  -3   7   -0.40    1.90   0
  -8   3   7    0.84    3.40   0
  -8   3   7    0.09    2.84   0
  -8  -3   7   -0.68    2.74   0
  -7   3   7   11.70    2.47   0
  -7  -3   7    7.07    1.78   0
  -7  -3   7   10.42    2.44   0
  -7   3   7    6.94    2.63   0
  -6  -3   7    2.57    2.19   0
  -6  -3   7    2.19    2.23   0
  -6   3   7    2.14    2.39   0
  -6   3   7    2.78    2.29   0
  -5   3   7   38.30    2.70   0
  -5  -3   7   37.37    2.33   0
  -5  -3   7   41.64    2.32   0
  -4  -3   7   -0.38    2.07   0
  -4   3   7    0.07    1.52   0
   3  -3  -7  138.64    2.61   0
  -3  -3   7  127.17    2.41   0
  -3   3   7  140.32    3.01   0
  -2  -3   7    3.24    1.49   0
   2   3  -7    2.60    1.47   0
  -2   3   7    3.27    1.57   0
   2  -3  -7    2.05    1.59   0
  -1   3   7   69.42    2.67   0
   1  -3  -7   70.55    2.69   0
  -1  -3   7   71.47    2.60   0
   1   3  -7   59.02    2.02   0
   0  -3  -7   11.60    2.18   0
   0   3   7   11.82    2.21   0
   0   3  -7    9.77    1.57   0
   0  -3   7    9.40    2.17   0
   1   3   7    2.94    1.54   0
   1  -3   7    3.32    2.24   0
  -1   3  -7    3.88    2.16   0
  -1  -3  -7    0.88    2.23   0
   2  -3   7    3.85    1.78   0
  -2   3  -7    1.48    2.40   0
  -2  -3  -7    1.67    2.33   0
   2   3   7    2.07    1.68   0
  -3   3  -7    1.52    1.91   0
   3   3   7    1.93    2.52   0
  -3  -3  -7   -0.51    2.52   0
   3  -3   7    2.79    2.47   0
  -4   3  -7    0.19    2.67   0
   4   3   7    0.22    2.62   0
  -4  -3  -7   -0.93    1.86   0
   4  -3   7   -0.24    2.83   0
  -5   3  -7    2.83    2.09   0
   5   3   7   -1.01    3.04   0
   5  -3   7    1.43    3.14   0
  -5  -3  -7    1.02    3.01   0
  -9  -4   7    2.82    3.13   0
  -9   4   7   -0.08    3.29   0
  -9  -4   7    0.65    2.96   0
  -9   4   7    0.86    3.14   0
  -8  -4   7    3.01    2.67   0
  -8  -4   7    3.33    2.71   0
  -8   4   7    2.07    2.68   0
  -8   4   7    0.93    2.94   0
  -7   4   7   30.38    2.78   0
  -7  -4   7   28.43    2.64   0
  -7   4   7   32.44    2.95   0
  -7  -4   7   26.73    2.66   0
  -6   4   7   15.13    2.39   0
  -6  -4   7   16.24    2.38   0
  -6   4   7   17.36    2.59   0
  -6  -4   7   16.04    1.86   0
  -5  -4   7    2.45    2.17   0
  -5  -4   7    2.80    2.20   0
  -5   4   7   -0.03    2.21   0
  -4  -4   7    5.57    2.02   0
  -4   4   7    4.32    1.56   0
  -3   4   7    0.71    2.11   0
   3  -4  -7    3.79    2.13   0
  -3  -4   7    2.01    2.06   0
  -2  -4   7  224.34    3.35   0
  -2   4   7  225.01    3.45   0
   2  -4  -7  230.89    3.44   0
  -1   4   7   84.67    2.79   0
   1  -4  -7   97.41    2.89   0
   1   4  -7   86.99    2.64   0
  -1  -4   7   81.24    2.08   0
   0   4  -7    4.75    2.11   0
   0  -4   7    6.82    1.52   0
   0   4   7    5.35    2.21   0
   0  -4  -7    5.74    1.58   0
   1  -4   7    4.42    2.25   0
  -1   4  -7    3.61    1.58   0
  -1  -4  -7    6.34    2.35   0
   1   4   7    3.72    1.64   0
   2  -4   7    7.89    2.52   0
  -2   4  -7    6.21    1.74   0
  -2  -4  -7    8.26    2.36   0
   2   4   7    5.18    2.34   0
  -3   4  -7    3.58    2.59   0
   3   4   7    0.96    1.85   0
  -3  -4  -7    4.11    2.51   0
   3  -4   7    1.30    1.87   0
  -4   4  -7    0.44    2.75   0
   4   4   7    0.29    1.89   0
  -4  -4  -7   -0.50    1.91   0
   4  -4   7    1.00    2.06   0
   5   4   7    1.77    2.21   0
  -5   4  -7    1.41    3.08   0
   5  -4   7    3.63    3.31   0
  -5  -4  -7    1.54    2.98   0
  -9   5   7    0.34    3.29   0
  -9  -5   7    1.05    3.10   0
  -9   5   7    0.38    3.25   0
  -9  -5   7    0.59    2.16   0
  -8   5   7    6.34    3.69   0
  -8  -5   7    7.40    2.77   0
  -8   5   7    5.65    2.88   0
  -8  -5   7    7.93    2.02   0
  -7   5   7   10.31    2.93   0
  -7   5   7   12.89    2.66   0
  -7  -5   7    8.68    2.49   0
  -7  -5   7   13.11    2.60   0
  -6   5   7   19.79    2.51   0
  -6  -5   7   19.28    1.82   0
  -6  -5   7   21.06    2.42   0
  -6   5   7   21.70    2.69   0
  -5  -5   7    3.07    2.28   0
  -5   5   7    4.14    2.36   0
  -5  -5   7    6.19    2.17   0
  -4  -5   7   52.89    2.42   0
  -4   5   7   59.76    2.69   0
  -3   5   7   18.02    2.24   0
   3  -5  -7   19.18    2.25   0
  -3  -5   7   19.93    2.15   0
  -2   5   7  323.18    3.52   0
  -2  -5   7  330.92    3.27   0
   2  -5  -7  333.27    3.65   0
  -1  -5   7   52.99    2.39   0
  -1   5   7   50.49    2.56   0
   1  -5  -7   54.20    2.59   0
   1   5  -7   47.45    1.86   0
   0   5  -7    5.16    2.14   0
   0  -5   7    6.50    2.18   0
   0  -5  -7    4.71    1.59   0
   0   5   7    4.62    2.19   0
  -1   5  -7    3.69    2.19   0
   1  -5   7    5.26    2.28   0
  -1  -5  -7   -1.51    2.34   0
   1   5   7    2.77    1.61   0
  -2   5  -7   40.31    2.66   0
   2  -5   7   40.65    2.00   0
  -2  -5  -7   44.55    2.62   0
   2   5   7   35.13    1.99   0
  -3  -5  -7    8.33    1.91   0
   3   5   7    6.61    1.91   0
  -3   5  -7    8.62    2.61   0
   3  -5   7   10.20    2.68   0
   4   5   7    3.15    1.92   0
  -4  -5  -7    3.96    2.69   0
  -4   5  -7    3.13    2.04   0
   4  -5   7    0.80    2.83   0
   5   5   7   -0.40    3.02   0
  -5  -5  -7    2.34    2.14   0
   5  -5   7    1.70    3.25   0
  -5   5  -7   -0.82    3.08   0
  -9  -6   7    2.21    2.29   0
  -9  -6   7    2.47    2.23   0
  -9   6   7    2.37    4.06   0
  -9   6   7    3.11    4.18   0
  -8  -6   7    1.81    2.05   0
  -8  -6   7    1.58    2.86   0
  -8   6   7    2.44    3.47   0
  -8   6   7    1.65    3.69   0
  -7   6   7    1.57    2.56   0
  -7  -6   7    2.39    2.49   0
  -7  -6   7    1.27    1.85   0
  -7   6   7    0.88    2.72   0
  -6   6   7    7.73    2.94   0
  -6  -6   7    5.04    2.34   0
  -6   6   7    6.49    2.39   0
  -6  -6   7    8.19    1.62   0
  -5  -6   7   -0.01    2.24   0
  -5  -6   7    0.86    1.59   0
  -5   6   7    2.78    2.30   0
   4  -6  -7  232.82    3.74   0
  -4   6   7  225.40    3.80   0
  -4  -6   7  202.03    2.73   0
  -4  -6   7  193.32    2.70   0
   3  -6  -7    0.55    1.59   0
  -3   6   7    2.22    2.28   0
  -3  -6   7    1.33    1.47   0
  -2   6   7   15.09    2.29   0
   2  -6  -7   11.72    2.37   0
  -2  -6   7   11.17    1.60   0
  -1   6   7    2.48    2.22   0
   1  -6  -7    2.10    1.56   0
  -1  -6   7    2.85    2.11   0
   0   6  -7   37.28    1.83   0
   0  -6   7   49.54    2.51   0
   0  -6  -7   45.81    2.45   0
   0   6   7   41.49    2.45   0
   1  -6   7   -0.38    2.33   0
  -1  -6  -7    0.12    2.29   0
  -1   6  -7    1.48    2.25   0
   1   6   7   -0.14    1.60   0
   2  -6   7    3.00    1.88   0
  -2   6  -7    4.61    2.43   0
  -2  -6  -7    7.07    2.45   0
   2   6   7    3.69    1.70   0
   3  -6   7    1.74    1.85   0
  -3   6  -7   -0.13    2.60   0
  -3  -6  -7    4.93    2.62   0
   3   6   7    2.42    2.53   0
   4   6   7    1.95    2.01   0
  -4  -6  -7    1.97    2.02   0
   4  -6   7    2.57    2.89   0
  -4   6  -7    4.75    2.76   0
   5   6   7   -0.61    3.11   0
  -5  -6  -7    2.73    3.06   0
   5  -6   7   -0.26    2.31   0
  -5   6  -7    2.14    3.10   0
  -8  -7   7    1.47    2.03   0
  -8  -7   7    1.52    1.98   0
  -8   7   7    3.18    4.15   0
  -8   7   7    1.78    3.81   0
  -7  -7   7    6.19    2.54   0
  -7   7   7    7.32    3.30   0
  -7  -7   7    6.38    1.84   0
  -7   7   7    7.60    2.89   0
  -6  -7   7   20.01    2.59   0
  -6   7   7   21.74    2.68   0
  -6  -7   7   20.05    1.96   0
  -6   7   7   23.17    3.37   0
  -5  -7   7    4.68    1.68   0
  -5   7   7    7.00    2.49   0
  -5  -7   7    6.85    1.61   0
  -4   7   7  197.74    3.89   0
   4  -7  -7  197.12    3.93   0
  -4  -7   7  188.51    3.15   0
  -4  -7   7  164.49    2.67   0
   3  -7  -7   22.54    1.79   0
  -3  -7   7   21.59    2.27   0
  -3   7   7   22.94    2.44   0
  -2   7   7    8.25    2.31   0
   2  -7  -7   10.97    2.40   0
  -2  -7   7    8.72    2.17   0
  -1  -7   7   23.73    2.26   0
  -1   7   7   19.93    2.27   0
   1  -7  -7   21.92    1.69   0
   0   7  -7   34.87    2.44   0
   0  -7  -7   33.30    1.91   0
   0   7   7   33.90    1.82   0
   0  -7   7   39.04    2.50   0
  -1   7  -7   35.40    2.43   0
   1  -7   7   38.46    2.48   0
  -1  -7  -7   31.97    1.86   0
   1   7   7   37.97    2.55   0
   2  -7   7   10.58    2.59   0
  -2  -7  -7    7.22    2.59   0
   2   7   7    7.43    2.50   0
  -2   7  -7   11.66    2.52   0
   3  -7   7   -0.06    2.72   0
  -3   7  -7   -0.52    2.42   0
  -3  -7  -7    1.27    1.83   0
   3   7   7    5.45    2.55   0
  -4   7  -7    0.73    2.85   0
   4   7   7    0.69    1.99   0
  -4  -7  -7    2.76    2.80   0
   4  -7   7    2.02    2.94   0
  -5   7  -7    0.42    2.16   0
   5   7   7   -1.36    2.21   0
  -5  -7  -7   -4.36    3.12   0
   5  -7   7   -1.78    3.34   0
  -8  -8   7    3.27    2.79   0
  -8   8   7    2.32    5.35   0
  -8  -8   7    1.14    2.88   0
  -8   8   7    2.21    5.23   0
  -7  -8   7    1.88    2.60   0
  -7   8   7    2.89    3.48   0
  -7   8   7    2.25    3.80   0
  -7  -8   7    4.20    2.55   0
  -6  -8   7   -2.09    1.75   0
  -6   8   7    1.63    3.16   0
  -6   8   7    0.63    3.03   0
  -6  -8   7    1.19    1.74   0
  -5  -8   7    3.74    1.69   0
  -5   8   7    5.85    2.54   0
  -5  -8   7    5.26    1.63   0
  -4   8   7    8.79    2.71   0
  -4  -8   7    7.67    2.24   0
  -4  -8   7   10.83    2.25   0
   4  -8  -7    6.62    2.41   0
  -3   8   7   34.49    1.87   0
  -3  -8   7   37.25    1.80   0
   3  -8  -7   39.97    1.98   0
   2  -8  -7    6.91    2.41   0
  -2  -8   7    5.49    1.54   0
  -2   8   7    5.23    2.28   0
  -1  -8   7   49.34    1.92   0
  -1   8   7   43.50    2.02   0
   1  -8  -7   51.61    2.68   0
   0  -8  -7   20.29    2.31   0
   0   8   7   16.96    2.32   0
   0  -8   7   15.93    1.78   0
   1  -8   7    0.26    1.63   0
  -1  -8  -7   -0.46    2.46   0
   1   8   7    1.23    2.32   0
  -1   8  -7    1.55    2.22   0
   2  -8   7    3.57    1.89   0
  -2   8  -7    4.85    2.41   0
  -2  -8  -7    4.06    1.82   0
   2   8   7    3.69    1.82   0
   3  -8   7    1.88    2.74   0
  -3  -8  -7   -1.94    2.65   0
   3   8   7    1.54    1.88   0
  -3   8  -7    0.68    2.60   0
   4   8   7   -1.19    2.04   0
  -4  -8  -7    0.18    2.83   0
  -4   8  -7    2.95    2.83   0
   4  -8   7    4.20    3.12   0
   5   8   7    1.47    2.26   0
  -5  -8  -7    0.99    3.21   0
  -5   8  -7    0.98    2.27   0
   5  -8   7    4.10    3.59   0
  -8  -9   7    5.64    2.91   0
  -8  -9   7    1.82    2.00   0
  -7  -9   7    1.24    2.64   0
  -7   9   7    0.76    3.87   0
  -7  -9   7    1.99    2.63   0
  -7   9   7    0.58    4.49   0
  -6   9   7   13.42    3.42   0
  -6  -9   7   17.33    2.55   0
  -6  -9   7   14.30    2.55   0
  -6   9   7   13.72    3.34   0
  -5   9   7   15.06    3.23   0
  -5  -9   7   12.71    2.41   0
  -5  -9   7   13.57    2.43   0
  -4  -9   7   26.02    2.35   0
   4  -9  -7   25.72    2.72   0
  -4  -9   7   23.88    2.32   0
  -4   9   7   22.56    2.71   0
  -3  -9   7   29.27    1.73   0
   3  -9  -7   33.58    2.71   0
  -3   9   7   30.87    2.40   0
  -3  -9   7   24.78    1.77   0
   2  -9  -7   20.01    1.93   0
  -2  -9   7   20.66    2.33   0
  -2   9   7   19.38    2.39   0
  -1  -9   7   -0.78    2.25   0
  -1   9   7    1.88    1.56   0
   1  -9  -7    1.84    2.29   0
   0  -9   7   27.84    2.44   0
   0  -9  -7   20.54    1.83   0
   0   9   7   22.01    1.87   0
  -1  -9  -7    0.71    1.70   0
   1  -9   7    1.34    2.46   0
   1   9   7   -0.05    2.32   0
   2  -9   7    0.47    2.53   0
  -2  -9  -7    1.77    1.82   0
   2   9   7    2.74    1.79   0
  -2   9  -7    2.02    2.45   0
   3  -9   7    2.44    2.87   0
  -3  -9  -7    1.38    2.73   0
   3   9   7    2.23    2.69   0
  -3   9  -7    2.78    2.67   0
  -4   9  -7    0.80    2.91   0
   4   9   7    2.04    2.03   0
  -4  -9  -7    1.31    2.89   0
   4  -9   7    1.61    3.15   0
  -8 -10   7    3.76    3.06   0
  -7 -10   7   15.07    2.71   0
  -7 -10   7   14.45    2.72   0
  -6  10   7   -0.39    3.66   0
  -6 -10   7    2.39    1.79   0
  -6 -10   7   -0.23    1.81   0
  -6  10   7    0.39    3.22   0
  -5 -10   7    6.91    2.41   0
  -5  10   7    6.68    2.55   0
  -5 -10   7    4.86    1.74   0
   4 -10  -7    0.86    2.52   0
  -4  10   7    0.92    2.55   0
  -4 -10   7    0.44    1.64   0
  -4 -10   7   -1.33    1.65   0
  -3 -10   7   28.07    1.80   0
   3 -10  -7   31.47    2.78   0
  -3  10   7   29.35    2.62   0
  -3 -10   7   28.56    2.41   0
   2 -10  -7   24.48    2.58   0
  -2  10   7   19.45    1.86   0
  -2 -10   7   24.83    2.38   0
  -1 -10   7   53.92    2.63   0
  -1  10   7   51.44    2.62   0
   1 -10  -7   60.90    2.75   0
   0 -10  -7    9.18    2.48   0
   0  10   7    9.01    2.52   0
   0 -10   7    9.17    2.59   0
  -1 -10  -7    2.14    1.66   0
   1  10   7    4.82    2.36   0
   1 -10   7    6.49    2.67   0
   2 -10   7    2.77    2.70   0
  -2 -10  -7    1.85    1.84   0
   2  10   7    1.13    2.50   0
   3 -10   7    0.50    2.80   0
  -3 -10  -7    1.99    1.91   0
   3  10   7    2.95    2.73   0
  -3  10  -7    1.26    2.88   0
  -4  10  -7    2.45    3.15   0
   4  10   7    3.39    2.18   0
  -4 -10  -7    0.52    2.99   0
   4 -10   7    4.34    3.32   0
  -7 -11   7   -0.59    1.95   0
  -7 -11   7    1.39    2.11   0
  -6  11   7    3.98    4.32   0
  -6 -11   7    6.53    2.65   0
  -6 -11   7    3.76    2.58   0
  -6  11   7    3.82    4.27   0
  -5 -11   7    1.21    2.45   0
  -5 -11   7   -1.06    2.44   0
  -5  11   7    2.38    3.01   0
  -4 -11   7   11.72    2.47   0
  -4 -11   7   13.51    2.45   0
   4 -11  -7   17.16    2.82   0
  -4  11   7   12.46    2.78   0
  -3 -11   7   57.83    2.56   0
   3 -11  -7   70.96    3.23   0
  -3  11   7   54.69    2.90   0
  -3 -11   7   56.28    2.61   0
   2 -11  -7    6.58    2.50   0
  -2  11   7    3.64    1.75   0
  -2 -11   7    3.55    1.65   0
  -2 -11   7    0.79    2.35   0
  -1 -11   7   10.26    2.20   0
  -1  11   7    8.75    2.38   0
   1 -11  -7    9.95    2.56   0
   0 -11   7    2.52    2.43   0
   0  11   7    2.49    2.23   0
   0 -11  -7    3.27    2.38   0
  -1 -11  -7    0.53    1.84   0
   1  11   7    4.15    2.37   0
   1 -11   7    2.33    2.56   0
   2 -11   7    6.25    2.66   0
  -2 -11  -7    4.93    1.97   0
   2  11   7    6.18    2.52   0
   3 -11   7    0.58    3.04   0
  -3 -11  -7    0.39    1.96   0
   3  11   7   -0.86    1.94   0
   4  11   7    2.03    2.12   0
  -4 -11  -7    2.72    2.20   0
   4 -11   7    1.85    3.50   0
  -7 -12   7    1.04    2.06   0
  -7 -12   7    3.00    2.96   0
  -6 -12   7   -0.02    2.78   0
  -6 -12   7    2.01    2.66   0
  -5 -12   7   14.55    2.65   0
  -5 -12   7   14.53    2.56   0
  -5  12   7   11.71    3.40   0
   4 -12  -7    1.03    2.74   0
  -4 -12   7   -0.06    2.44   0
  -4 -12   7   -1.17    1.72   0
  -4  12   7    0.87    3.05   0
  -3 -12   7   39.71    2.01   0
  -3 -12   7   41.71    2.01   0
   3 -12  -7   49.71    3.22   0
  -3  12   7   36.53    2.89   0
   2 -12  -7    8.12    2.74   0
  -2 -12   7    9.53    2.36   0
  -2  12   7    8.34    2.24   0
  -2 -12   7    9.87    2.32   0
  -1 -12   7    6.84    2.59   0
  -1  12   7    0.64    2.41   0
   1 -12  -7    3.06    2.42   0
   0 -12   7    7.10    2.60   0
   0  12   7    6.98    1.86   0
   0 -12  -7    5.34    1.72   0
  -1 -12  -7   11.22    2.70   0
   1  12   7   11.44    1.91   0
   1 -12   7   13.69    2.69   0
   2 -12   7    4.11    2.93   0
  -2 -12  -7    4.08    2.73   0
   2  12   7    4.42    1.89   0
   3 -12   7    0.74    2.12   0
   3  12   7    0.44    2.87   0
  -3 -12  -7    3.23    2.90   0
   4  12   7   -1.80    3.25   0
  -4 -12  -7    2.93    3.17   0
   4 -12   7   -0.03    3.56   0
  -7 -13   7    6.17    3.10   0
  -7 -13   7    3.06    2.17   0
  -6 -13   7   13.56    2.10   0
  -6 -13   7   18.45    2.94   0
  -5 -13   7   -0.51    2.61   0
  -5 -13   7   -2.14    1.83   0
  -5  13   7    0.18    3.74   0
   4 -13  -7   22.69    3.83   0
  -4 -13   7   19.96    1.98   0
  -4 -13   7   19.19    1.91   0
  -4  13   7   17.50    2.87   0
  -3 -13   7    2.10    2.43   0
   3 -13  -7    1.62    2.87   0
  -3  13   7   -0.01    2.63   0
  -3 -13   7    2.85    2.47   0
   2 -13  -7   52.73    3.04   0
  -2  13   7   45.53    2.79   0
  -2 -13   7   38.21    2.07   0
  -2 -13   7   42.46    2.63   0
  -1 -13   7    8.04    2.61   0
  -1  13   7    9.47    2.47   0
   1 -13  -7   11.31    2.61   0
  -1 -13   7    8.94    2.55   0
   0 -13   7   21.40    2.02   0
   0  13   7   23.23    2.64   0
   0 -13  -7   22.97    2.85   0
   1  13   7   -1.41    1.83   0
  -1 -13  -7    1.09    1.87   0
   1 -13   7    1.66    2.54   0
   2 -13   7    2.16    2.82   0
  -2 -13  -7    3.58    2.09   0
   2  13   7    3.25    2.74   0
   3 -13   7   -0.92    3.15   0
   3  13   7   -1.70    2.17   0
  -3 -13  -7    0.61    2.17   0
  -6 -14   7    7.12    2.94   0
  -6 -14   7    2.16    2.91   0
  -5 -14   7    3.03    2.72   0
  -5 -14   7    2.38    2.73   0
  -5  14   7    0.28    4.49   0
   4 -14  -7    8.19    3.74   0
  -4 -14   7    6.75    2.61   0
  -4 -14   7    8.57    1.82   0
  -4  14   7    8.34    2.87   0
  -3 -14   7   -0.22    2.57   0
  -3  14   7    2.97    2.59   0
   3 -14  -7    0.69    2.96   0
  -3 -14   7    0.86    2.52   0
  -2 -14   7   13.31    2.68   0
  -2 -14   7   14.38    2.57   0
  -2  14   7    9.81    2.68   0
   2 -14  -7   15.42    2.95   0
  -1  14   7    8.65    2.71   0
  -1 -14   7    8.59    1.91   0
   1 -14  -7    9.27    1.92   0
  -1 -14   7    8.60    1.83   0
   0 -14   7    5.97    2.72   0
   0  14   7    2.96    1.83   0
   0 -14  -7    3.41    1.93   0
   0 -14   7    3.00    1.86   0
   1  14   7    0.63    1.92   0
  -1 -14  -7   -0.32    2.78   0
   1 -14   7   -0.01    2.82   0
   2  14   7    0.87    2.82   0
  -2 -14  -7   -0.65    2.87   0
   2 -14   7    1.67    3.06   0
   3 -14   7    0.54    3.36   0
   3  14   7    2.57    3.08   0
  -3 -14  -7    0.85    2.21   0
  -6 -15   7   -0.73    2.13   0
  -6 -15   7   -0.55    3.00   0
  -5 -15   7    3.61    2.83   0
  -5 -15   7    0.21    2.85   0
  -4 -15   7    6.39    2.67   0
   4 -15  -7    5.93    3.17   0
  -4 -15   7    4.66    1.85   0
  -4  15   7    5.92    3.48   0
  -3 -15   7   -0.37    1.75   0
  -3  15   7    0.58    2.75   0
   3 -15  -7   -0.52    3.07   0
  -3 -15   7   -0.56    2.50   0
  -2 -15   7    0.43    2.57   0
  -2 -15   7    0.51    2.50   0
  -2  15   7    0.86    1.91   0
   2 -15  -7    0.96    2.85   0
  -1 -15   7    7.74    2.69   0
  -1  15   7    7.83    2.70   0
  -1 -15   7    8.79    2.69   0
   1 -15  -7    8.66    2.81   0
   0 -15   7    5.57    1.96   0
   0  15   7    3.93    2.74   0
   0 -15  -7    5.73    2.80   0
   0 -15   7    4.64    2.73   0
   1  15   7    1.41    1.99   0
  -1 -15  -7    1.43    2.99   0
   1 -15   7    1.28    2.93   0
   1 -15   7    4.46    2.82   0
   2  15   7   -0.23    2.91   0
  -2 -15  -7    0.55    3.00   0
   2 -15   7    1.00    3.22   0
   2 -15   7   -0.30    2.98   0
  -5 -16   7    3.36    3.00   0
  -5 -16   7    2.49    2.18   0
  -4 -16   7    1.06    2.03   0
  -4 -16   7   -1.79    2.84   0
   4 -16  -7    1.88    3.97   0
  -4  16   7    2.10    3.53   0
  -3 -16   7    4.41    2.79   0
  -3  16   7    3.14    2.84   0
   3 -16  -7    5.83    3.17   0
  -3 -16   7    2.43    1.94   0
  -2 -16   7   14.73    2.91   0
  -2 -16   7    3.83    2.83   0
  -2  16   7    9.56    2.80   0
   2 -16  -7   11.51    3.31   0
  -1 -16   7    7.45    2.78   0
  -1  16   7    7.10    2.85   0
  -1 -16   7   10.18    2.92   0
   1 -16  -7   10.34    2.98   0
   0 -16   7    1.97    2.84   0
   0 -16   7   -0.16    1.97   0
   0  16   7    0.56    2.03   0
   0 -16  -7    2.35    2.92   0
   1  16   7    2.53    2.19   0
  -1 -16  -7    4.50    3.14   0
   1 -16   7    6.05    3.16   0
   1 -16   7    2.33    3.05   0
   2  16   7    0.84    2.24   0
  -2 -16  -7    3.39    3.25   0
   2 -16   7    3.77    3.36   0
   2 -16   7    0.88    2.32   0
  -5 -17   7    0.95    3.17   0
  -5 -17   7    2.20    3.10   0
  -4  17   7    1.58    3.81   0
  -4 -17   7    6.41    2.98   0
  -4 -17   7    2.05    2.21   0
   4 -17  -7    4.01    4.11   0
  -3 -17   7    0.50    1.96   0
  -3  17   7    0.13    2.99   0
  -3 -17   7    0.74    1.86   0
   3 -17  -7    1.54    4.10   0
  -2 -17   7    3.66    2.93   0
  -2 -17   7    1.65    1.98   0
  -2  17   7    2.10    2.98   0
   2 -17  -7    1.91    3.10   0
  -1 -17   7    2.26    2.10   0
  -1  17   7    3.46    2.86   0
  -1 -17   7    2.55    2.11   0
   1 -17  -7    1.51    3.04   0
   0 -17   7   -0.24    2.20   0
   0 -17   7    4.64    3.07   0
   0  17   7    6.13    3.15   0
   0 -17  -7    3.12    3.14   0
   1 -17   7    0.28    3.08   0
   1  17   7    1.54    3.14   0
  -1 -17  -7   -1.06    3.23   0
   1 -17   7    1.15    3.17   0
  -4  18   7    0.40    4.64   0
  -4 -18   7    0.87    3.15   0
   4 -18  -7   -0.12    4.93   0
  -4 -18   7   -2.28    2.17   0
  -3 -18   7   10.22    3.11   0
  -3  18   7    6.31    3.14   0
  -3 -18   7    4.68    3.06   0
   3 -18  -7    7.57    3.67   0
  -2 -18   7    0.01    2.99   0
  -2 -18   7    0.58    2.99   0
  -2  18   7   -1.21    3.08   0
   2 -18  -7    2.11    3.26   0
  -1 -18   7    0.20    3.04   0
  -1  18   7   -1.00    3.11   0
  -1 -18   7    2.61    3.18   0
   1 -18  -7    0.94    2.24   0
   0 -18   7    3.96    3.14   0
   0 -18   7    4.92    3.26   0
   0  18   7    1.19    3.09   0
   0 -18  -7    3.55    2.37   0
  -9   0   8   16.06    3.25   0
  -9   0   8   10.96    2.46   0
  -8   0   8    1.94    2.83   0
  -8   0   8    3.75    2.86   0
  -7   0   8    0.97    1.65   0
  -7   0   8    2.57    2.40   0
  -6   0   8   16.82    2.47   0
  -6   0   8   19.05    2.68   0
  -5   0   8   37.38    2.54   0
  -4   0   8  116.25    2.85   0
   3   0  -8    7.60    2.16   0
  -3   0   8    9.17    2.21   0
  -2   0   8   45.56    2.41   0
   2   0  -8   41.98    2.42   0
   1   0  -8  102.31    2.84   0
  -1   0   8  104.93    2.30   0
   0   0   8  126.21    3.02   0
   0   0  -8  134.60    3.02   0
   1   0   8   16.93    1.77   0
  -1   0  -8   17.36    1.73   0
  -2   0  -8    6.63    1.75   0
   2   0   8    4.17    2.55   0
  -3   0  -8   -0.15    1.89   0
   3   0   8   -0.62    1.93   0
  -4   0  -8    1.10    2.02   0
   4   0   8    2.39    2.04   0
  -5   0  -8    0.90    2.34   0
   5   0   8    1.67    2.34   0
  -9  -1   8    1.40    3.14   0
  -9  -1   8    1.94    3.00   0
  -9   1   8    2.17    3.08   0
  -9   1   8   -0.26    3.16   0
  -8   1   8    1.33    2.79   0
  -8  -1   8   -0.46    2.63   0
  -8  -1   8    2.42    2.75   0
  -8   1   8    0.29    2.78   0
  -7  -1   8    1.92    2.49   0
  -7   1   8    1.58    2.52   0
  -7  -1   8    0.73    2.47   0
  -7   1   8    1.13    2.54   0
  -6   1   8    8.36    2.57   0
  -6  -1   8    6.13    2.52   0
  -6   1   8    7.27    1.77   0
  -6  -1   8    8.60    2.40   0
  -5   1   8   36.55    2.51   0
  -5  -1   8   29.07    2.41   0
  -4  -1   8    0.10    2.15   0
  -4   1   8    2.51    1.56   0
   3  -1  -8   76.96    2.18   0
  -3  -1   8   86.89    2.64   0
  -3   1   8   80.43    2.17   0
   2   1  -8   16.39    2.23   0
   2  -1  -8   13.87    1.71   0
  -2   1   8   17.20    2.22   0
  -2  -1   8   14.30    2.24   0
   1   1  -8  211.53    3.40   0
  -1   1   8  213.67    2.88   0
  -1  -1   8  214.62    2.90   0
   1  -1  -8  211.14    3.32   0
   0   1   8    2.85    1.68   0
   0  -1   8    2.83    2.34   0
   0  -1  -8    4.12    1.59   0
   0   1  -8    1.73    2.31   0
   1   1   8    2.94    2.32   0
   1  -1   8   -0.08    2.36   0
  -1  -1  -8   -0.87    2.32   0
  -1   1  -8    1.45    1.69   0
  -2  -1  -8    2.84    2.49   0
  -2   1  -8    4.78    2.43   0
   2   1   8    3.22    2.49   0
   2  -1   8    4.89    2.45   0
  -3  -1  -8    2.27    2.62   0
  -3   1  -8    3.96    2.62   0
   3   1   8    3.45    2.69   0
   3  -1   8    1.82    1.96   0
  -4  -1  -8    2.20    2.91   0
  -4   1  -8    1.64    2.84   0
   4   1   8    4.41    2.94   0
   4  -1   8   -0.88    2.99   0
  -5  -1  -8    1.26    2.34   0
  -5   1  -8    1.23    3.22   0
   5   1   8    0.97    3.32   0
   5  -1   8    0.57    2.42   0
  -9  -2   8    2.87    2.25   0
  -9   2   8    1.03    3.19   0
  -9  -2   8    2.67    2.31   0
  -9   2   8    2.72    3.30   0
  -8   2   8    4.56    2.08   0
  -8  -2   8    5.27    2.84   0
  -8  -2   8    6.24    2.79   0
  -8   2   8    6.61    2.96   0
  -7   2   8    0.21    2.44   0
  -7  -2   8    0.54    2.52   0
  -7  -2   8   -1.11    1.74   0
  -7   2   8   -0.70    2.56   0
  -6  -2   8   21.10    2.50   0
  -6   2   8   21.52    2.59   0
  -6  -2   8   17.21    2.59   0
  -6   2   8   21.66    2.50   0
  -5   2   8    8.31    2.32   0
  -5  -2   8    5.32    2.25   0
  -4  -2   8    4.92    2.17   0
  -4   2   8    6.90    2.22   0
  -3  -2   8    4.66    1.56   0
   3  -2  -8    7.87    2.26   0
  -3   2   8    5.15    2.23   0
   2   2  -8    4.98    2.13   0
   2  -2  -8    2.27    2.13   0
  -2   2   8    4.77    1.57   0
  -2  -2   8    1.89    1.50   0
  -1   2   8   36.81    1.84   0
   1   2  -8   33.69    1.89   0
  -1  -2   8   33.46    2.48   0
   1  -2  -8   38.85    2.45   0
   0   2  -8    4.86    2.37   0
   0   2   8    1.85    1.67   0
   0  -2  -8    2.66    2.36   0
   0  -2   8    3.44    2.42   0
  -1  -2  -8    0.37    1.65   0
   1  -2   8   -0.29    2.41   0
  -1   2  -8    1.50    2.32   0
   1   2   8   -0.49    1.64   0
  -2  -2  -8    3.66    1.80   0
   2  -2   8    4.18    2.48   0
  -2   2  -8    2.50    2.44   0
   2   2   8    5.15    1.81   0
  -3   2  -8    3.72    1.95   0
   3   2   8    5.87    2.74   0
   3  -2   8    6.04    2.73   0
  -3  -2  -8    2.70    2.70   0
  -4   2  -8   -0.29    1.99   0
   4   2   8    2.85    2.90   0
   4  -2   8    1.51    2.05   0
  -4  -2  -8   -1.96    2.80   0
   5   2   8   -0.07    3.33   0
   5  -2   8    1.78    3.39   0
  -9   3   8    1.84    3.31   0
  -9  -3   8    0.67    3.12   0
  -9   3   8    0.49    3.25   0
  -9  -3   8    0.99    2.27   0
  -8  -3   8   -0.10    1.96   0
  -8   3   8    0.74    2.85   0
  -8   3   8    0.07    2.91   0
  -8  -3   8    2.41    2.79   0
  -7  -3   8    9.71    1.80   0
  -7   3   8    9.54    2.75   0
  -7  -3   8   11.38    1.86   0
  -7   3   8   10.36    2.59   0
  -6  -3   8    5.44    1.66   0
  -6   3   8   21.15    2.66   0
  -6  -3   8    6.47    2.44   0
  -6   3   8    8.35    2.23   0
  -5  -3   8   45.90    2.53   0
  -5  -3   8   41.93    2.42   0
  -5   3   8   47.09    2.67   0
  -4  -3   8   62.37    2.59   0
  -4   3   8   62.82    2.78   0
   3  -3  -8  583.78    4.97   0
  -3  -3   8  584.98    4.60   0
  -3   3   8  612.62    5.03   0
   2  -3  -8   51.99    2.53   0
  -2   3   8   46.52    2.46   0
   2   3  -8   45.61    1.96   0
  -2  -3   8   47.15    2.53   0
  -1   3   8  166.20    3.17   0
   1  -3  -8  157.40    2.62   0
  -1  -3   8  163.67    2.64   0
   1   3  -8  143.27    2.68   0
   0   3   8    0.44    1.72   0
   0  -3  -8    0.48    1.66   0
   0   3  -8    1.72    2.30   0
   0  -3   8    1.35    1.64   0
  -1  -3  -8   18.94    1.80   0
   1  -3   8   12.97    1.87   0
   1   3   8   17.21    2.42   0
  -1   3  -8   17.95    2.44   0
   2  -3   8    8.04    2.57   0
  -2   3  -8    5.78    2.44   0
   2   3   8    7.51    1.84   0
  -2  -3  -8    5.79    1.85   0
  -3   3  -8    3.24    2.05   0
   3   3   8    7.32    2.69   0
   3  -3   8    3.72    2.83   0
  -3  -3  -8    5.42    2.68   0
  -4   3  -8    1.79    2.18   0
   4   3   8    1.75    2.13   0
   4  -3   8    6.35    3.24   0
  -4  -3  -8    5.14    2.90   0
  -9   4   8    3.54    3.48   0
  -9  -4   8    4.01    2.30   0
  -9   4   8    1.94    3.34   0
  -9  -4   8    4.17    3.23   0
  -8   4   8    2.28    3.06   0
  -8  -4   8    2.88    2.73   0
  -8   4   8    2.36    2.84   0
  -8  -4   8    3.84    2.75   0
  -7   4   8    7.16    2.83   0
  -7   4   8    6.69    2.69   0
  -7  -4   8    6.83    1.96   0
  -7  -4   8    5.54    1.97   0
  -6  -4   8    2.06    2.35   0
  -6  -4   8   -0.88    2.17   0
  -6   4   8    2.32    2.37   0
  -6   4   8    1.06    1.77   0
  -5  -4   8    3.75    2.30   0
  -5   4   8    2.63    1.63   0
  -5  -4   8    2.85    2.19   0
  -4   4   8   63.14    2.16   0
  -4  -4   8   63.49    2.04   0
  -3  -4   8   25.71    1.81   0
  -3   4   8   31.28    2.50   0
   3  -4  -8   28.84    2.49   0
  -2  -4   8    0.18    1.51   0
  -2   4   8    0.38    2.22   0
   2  -4  -8    1.88    1.55   0
  -1   4   8   47.25    2.57   0
   1  -4  -8   49.60    2.66   0
   1   4  -8   36.43    1.92   0
  -1  -4   8   43.01    2.62   0
   0   4   8   37.01    1.98   0
   0  -4  -8   41.95    1.99   0
   0  -4   8   43.90    2.65   0
   0   4  -8   39.95    2.55   0
  -1   4  -8    4.03    1.71   0
   1  -4   8    3.94    1.79   0
   1   4   8    4.95    2.45   0
  -1  -4  -8    6.10    2.32   0
   2  -4   8    3.25    2.55   0
   2   4   8    5.90    2.61   0
  -2  -4  -8    5.37    1.82   0
  -2   4  -8    1.12    2.46   0
   3   4   8   -1.97    2.78   0
  -3   4  -8   -0.13    1.91   0
  -3  -4  -8   -0.24    2.73   0
   3  -4   8   -0.73    2.04   0
   4   4   8    1.94    2.90   0
  -4   4  -8    2.80    2.18   0
   4  -4   8    3.91    3.11   0
  -4  -4  -8    1.97    2.09   0
  -8  -5   8    1.50    2.89   0
  -8  -5   8   -0.84    2.01   0
  -8   5   8   -0.41    2.98   0
  -8   5   8    0.40    3.82   0
  -7   5   8    2.49    2.56   0
  -7  -5   8    1.28    1.79   0
  -7   5   8    2.11    2.72   0
  -7  -5   8    1.21    2.58   0
  -6  -5   8    4.57    2.48   0
  -6  -5   8    5.86    1.67   0
  -6   5   8    4.74    2.66   0
  -6   5   8    6.58    2.45   0
  -5  -5   8   74.19    2.66   0
  -5   5   8   69.14    3.00   0
  -5  -5   8   60.77    2.67   0
   4  -5  -8   11.69    2.38   0
  -4   5   8   13.04    2.44   0
  -4  -5   8   13.36    2.32   0
  -3   5   8   62.70    2.81   0
  -3  -5   8   59.01    2.03   0
   3  -5  -8   60.95    2.76   0
  -2  -5   8   17.30    1.76   0
  -2   5   8   17.47    2.30   0
   2  -5  -8   18.54    1.76   0
  -1   5   8   11.30    2.36   0
   1  -5  -8   10.80    2.37   0
   1   5  -8   11.38    2.34   0
  -1  -5   8   14.22    2.37   0
   0  -5  -8    9.04    1.65   0
   0   5  -8    7.90    2.33   0
   0  -5   8    8.84    2.39   0
   0   5   8    9.66    1.73   0
   1  -5   8   11.39    2.45   0
  -1   5  -8    8.63    1.75   0
   1   5   8    9.37    1.73   0
  -1  -5  -8    9.93    1.74   0
   2  -5   8   -0.91    1.77   0
  -2   5  -8    0.77    2.48   0
   2   5   8    0.23    1.81   0
  -2  -5  -8    3.92    2.55   0
  -3   5  -8    2.11    2.67   0
   3   5   8    2.24    2.71   0
  -3  -5  -8    0.75    1.87   0
   3  -5   8    4.68    2.78   0
   4   5   8   -1.19    3.00   0
  -4  -5  -8    0.86    3.00   0
   4  -5   8    1.84    3.19   0
  -4   5  -8   -0.04    2.25   0
  -8  -6   8   -1.09    1.98   0
  -8  -6   8    3.67    3.02   0
  -8   6   8    1.13    3.03   0
  -8   6   8    0.52    3.14   0
  -7  -6   8   -0.58    2.60   0
  -7   6   8    0.72    2.72   0
  -7  -6   8    1.40    1.82   0
  -7   6   8   -0.37    2.85   0
  -6  -6   8   46.40    2.01   0
  -6   6   8   55.43    3.20   0
  -6  -6   8   55.21    2.76   0
  -6   6   8   53.10    2.98   0
  -5  -6   8    7.91    1.65   0
  -5  -6   8   10.69    2.37   0
  -5   6   8   10.78    2.56   0
   4  -6  -8    1.30    2.37   0
  -4   6   8   -0.41    2.32   0
  -4  -6   8   -0.61    2.18   0
  -3   6   8    5.01    2.36   0
   3  -6  -8    4.82    2.40   0
  -3  -6   8    5.67    2.24   0
  -2   6   8   -0.92    2.14   0
  -2  -6   8   -0.22    1.69   0
   2  -6  -8    1.65    1.65   0
   1  -6  -8    8.77    2.39   0
  -1  -6   8    4.71    2.31   0
  -1   6   8    6.60    1.70   0
   0  -6   8    4.74    1.70   0
   0   6  -8    4.99    1.66   0
   0   6   8    3.05    2.30   0
   0  -6  -8    4.72    1.78   0
   1  -6   8    4.11    2.32   0
   1   6   8    2.22    1.79   0
  -1  -6  -8    2.75    1.76   0
  -1   6  -8    2.70    2.49   0
   2  -6   8    1.18    2.69   0
  -2   6  -8   -0.27    1.80   0
   2   6   8    1.66    2.56   0
  -2  -6  -8    2.98    2.55   0
  -3   6  -8    1.27    2.78   0
   3   6   8    3.08    2.01   0
  -3  -6  -8    1.75    2.88   0
   3  -6   8    2.93    2.87   0
  -4   6  -8    0.72    3.05   0
   4   6   8    2.82    3.10   0
  -4  -6  -8   -0.61    2.12   0
   4  -6   8   -0.73    3.26   0
  -8  -7   8    2.08    2.95   0
  -8   7   8   -1.62    3.70   0
  -8  -7   8   -0.56    2.16   0
  -8   7   8    0.95    3.91   0
  -7   7   8    0.95    3.31   0
  -7  -7   8    0.73    1.88   0
  -7  -7   8    1.67    1.82   0
  -7   7   8    3.49    3.03   0
  -6  -7   8    2.20    2.42   0
  -6   7   8    0.12    2.77   0
  -6  -7   8    0.05    2.46   0
  -6   7   8    0.77    2.61   0
  -5   7   8    7.57    2.59   0
  -5  -7   8    6.34    2.41   0
  -5  -7   8    3.23    1.77   0
  -4  -7   8    3.52    1.58   0
  -4   7   8    5.04    2.35   0
  -4  -7   8    6.43    2.28   0
   4  -7  -8    6.12    2.49   0
   3  -7  -8    6.66    2.41   0
  -3   7   8    7.62    1.68   0
  -3  -7   8    6.72    2.26   0
  -2   7   8   13.48    2.36   0
  -2  -7   8   14.04    2.36   0
   2  -7  -8   12.72    1.84   0
   1  -7  -8   19.66    2.49   0
  -1   7   8   15.48    2.40   0
  -1  -7   8   18.28    1.83   0
   0   7  -8   -0.95    2.35   0
   0  -7   8    2.25    2.33   0
   0   7   8   -0.84    2.33   0
   0  -7  -8    2.48    2.41   0
   1  -7   8    2.08    1.71   0
  -1   7  -8    0.24    1.83   0
   1   7   8   -0.36    2.48   0
  -1  -7  -8    1.63    2.53   0
   2  -7   8    2.46    1.89   0
   2   7   8    2.52    1.80   0
  -2  -7  -8    1.24    2.59   0
  -2   7  -8   -0.21    2.67   0
   3  -7   8    3.30    2.80   0
   3   7   8    1.40    2.06   0
  -3   7  -8    3.22    2.14   0
  -3  -7  -8    0.60    1.95   0
  -4   7  -8    1.79    3.07   0
   4   7   8    0.78    3.06   0
  -4  -7  -8    0.20    3.05   0
   4  -7   8    1.38    3.24   0
  -8   8   8    7.27    4.21   0
  -8  -8   8    7.50    3.03   0
  -8   8   8    6.93    3.94   0
  -8  -8   8    7.60    2.22   0
  -7   8   8    5.24    3.46   0
  -7  -8   8    4.41    2.79   0
  -7   8   8    5.55    3.58   0
  -7  -8   8    4.33    2.77   0
  -6  -8   8    4.61    2.53   0
  -6  -8   8    5.54    1.83   0
  -6   8   8    3.51    2.77   0
  -6   8   8    2.65    2.63   0
  -5  -8   8    3.04    1.72   0
  -5   8   8    1.66    2.65   0
  -5  -8   8    5.89    2.47   0
  -4  -8   8   10.12    1.64   0
  -4   8   8    7.39    2.47   0
   4  -8  -8    8.94    1.77   0
  -4  -8   8    6.89    1.76   0
  -3   8   8   39.40    2.72   0
  -3  -8   8   39.80    2.47   0
   3  -8  -8   41.07    2.18   0
  -2  -8   8   -0.75    1.59   0
   2  -8  -8    1.60    2.43   0
  -2   8   8   -1.47    1.63   0
  -1  -8   8    6.56    2.41   0
   1  -8  -8    9.70    2.49   0
  -1   8   8    8.02    2.44   0
   0  -8   8    6.21    2.45   0
   0   8   8    5.12    1.71   0
   0  -8  -8    6.85    1.79   0
   1  -8   8   26.00    2.68   0
   1   8   8   24.05    2.61   0
  -1  -8  -8   24.81    2.71   0
  -1   8  -8   18.13    2.59   0
   2  -8   8    1.91    2.62   0
  -2   8  -8    0.13    1.84   0
   2   8   8    1.78    2.63   0
  -2  -8  -8    1.42    1.89   0
   3  -8   8    1.37    2.92   0
  -3   8  -8    1.26    2.86   0
   3   8   8    2.75    2.84   0
  -3  -8  -8    0.77    1.97   0
   4   8   8   -1.47    2.29   0
  -4  -8  -8    1.87    3.18   0
   4  -8   8    0.63    3.36   0
  -4   8  -8    2.10    3.15   0
  -8  -9   8    1.72    3.08   0
  -8   9   8    0.53    6.07   0
  -8   9   8    0.59    6.18   0
  -8  -9   8   -1.30    2.98   0
  -7   9   8    0.58    3.14   0
  -7   9   8    1.44    3.63   0
  -7  -9   8    0.96    2.80   0
  -7  -9   8    4.80    2.80   0
  -6   9   8    5.41    3.31   0
  -6  -9   8    4.40    2.60   0
  -6  -9   8    5.19    2.56   0
  -6   9   8    4.89    3.40   0
  -5  -9   8   40.43    2.07   0
  -5   9   8   44.95    3.11   0
  -5  -9   8   32.45    1.96   0
  -4   9   8    5.28    2.44   0
  -4  -9   8    4.45    1.68   0
   4  -9  -8    3.71    2.55   0
  -4  -9   8    3.87    2.47   0
  -3  -9   8    1.75    2.31   0
   3  -9  -8    0.46    2.49   0
  -3   9   8    0.87    2.38   0
   2  -9  -8    2.79    1.79   0
  -2  -9   8    2.28    2.28   0
  -2   9   8    4.85    2.51   0
   1  -9  -8   17.50    2.65   0
  -1  -9   8   16.13    1.72   0
  -1   9   8   16.90    1.87   0
   0   9   8   15.22    2.53   0
   0  -9   8   16.19    2.68   0
   0  -9  -8   14.19    2.48   0
   1  -9   8    0.10    2.65   0
   1   9   8    1.48    2.63   0
  -1  -9  -8    3.15    1.89   0
   2  -9   8   -0.70    2.82   0
   2   9   8    1.41    1.98   0
  -2  -9  -8    0.09    2.02   0
  -2   9  -8    0.36    2.73   0
   3  -9   8    1.71    3.00   0
  -3   9  -8    2.95    3.03   0
   3   9   8    2.37    2.93   0
  -3  -9  -8    1.31    2.07   0
   4   9   8    0.99    2.24   0
  -4  -9  -8    0.10    3.26   0
   4  -9   8    0.77    2.42   0
  -4   9  -8    1.92    3.23   0
  -7 -10   8    2.23    2.11   0
  -7  10   8    2.53    4.09   0
  -7 -10   8    1.66    1.91   0
  -7  10   8    2.68    4.45   0
  -6 -10   8   -2.28    2.68   0
  -6 -10   8    0.82    1.90   0
  -6  10   8    1.03    2.83   0
  -6  10   8   -0.24    3.35   0
  -5 -10   8   -0.19    1.76   0
  -5 -10   8    1.37    1.76   0
  -5  10   8    1.23    2.60   0
   4 -10  -8    0.17    2.69   0
  -4 -10   8    0.71    2.41   0
  -4  10   8    1.34    2.48   0
  -4 -10   8    1.35    2.41   0
   3 -10  -8   13.93    2.77   0
  -3  10   8   11.87    2.50   0
  -3 -10   8   16.66    2.51   0
  -3 -10   8   13.60    2.53   0
   2 -10  -8   16.66    2.54   0
  -2 -10   8   11.68    2.41   0
  -2  10   8   13.11    2.44   0
  -1 -10   8   10.84    1.87   0
  -1  10   8    9.52    1.83   0
   1 -10  -8   10.42    2.70   0
   0  10   8    1.54    2.62   0
   0 -10   8    2.37    2.53   0
   0 -10  -8    3.28    2.73   0
   1 -10   8    6.88    2.64   0
   1  10   8    4.23    2.56   0
  -1 -10  -8    3.73    1.89   0
   2 -10   8    3.97    2.82   0
   2  10   8    5.02    2.69   0
  -2 -10  -8    4.58    2.00   0
   3 -10   8    0.56    3.14   0
   3  10   8   -2.29    3.03   0
  -3  10  -8    2.29    2.93   0
  -3 -10  -8    2.04    2.10   0
  -7 -11   8   -2.54    3.05   0
  -7 -11   8    0.92    2.99   0
  -6 -11   8   -1.43    1.96   0
  -6 -11   8    1.63    2.63   0
  -6  11   8    1.61    3.46   0
  -6  11   8    2.26    3.40   0
  -5 -11   8    8.74    1.93   0
  -5  11   8   10.44    3.57   0
  -5 -11   8   11.28    2.68   0
  -4 -11   8    0.82    1.78   0
  -4 -11   8    2.18    2.50   0
  -4  11   8    0.46    2.70   0
   4 -11  -8    1.39    2.77   0
  -3  11   8   48.35    2.86   0
   3 -11  -8   57.70    3.14   0
  -3 -11   8   54.68    2.83   0
  -3 -11   8   50.61    2.80   0
   2 -11  -8   18.30    2.75   0
  -2 -11   8   17.37    1.84   0
  -2  11   8   14.28    1.98   0
  -1 -11   8   28.52    1.87   0
  -1  11   8   23.76    2.61   0
   1 -11  -8   35.23    2.77   0
   0  11   8    6.72    1.90   0
   0 -11  -8    8.44    2.76   0
   0 -11   8    6.79    2.58   0
   1 -11   8    6.50    2.83   0
   1  11   8    5.91    2.67   0
  -1 -11  -8    5.58    2.66   0
   2 -11   8    4.33    3.02   0
   2  11   8    1.59    1.91   0
  -2 -11  -8    5.74    2.81   0
   3 -11   8   -0.49    3.13   0
   3  11   8   -0.21    2.13   0
  -3 -11  -8    1.41    3.05   0
  -7 -12   8    3.01    3.02   0
  -7 -12   8   -1.33    3.07   0
  -6  12   8    1.74    4.25   0
  -6 -12   8    0.56    2.06   0
  -6 -12   8    2.83    2.81   0
  -6  12   8    1.79    4.32   0
  -5 -12   8    3.83    1.96   0
  -5  12   8    3.75    2.82   0
  -5 -12   8    2.98    2.66   0
  -4 -12   8   20.95    2.69   0
  -4 -12   8   25.13    2.06   0
  -4  12   8   30.35    2.96   0
   4 -12  -8   33.11    3.27   0
  -3  12   8    1.95    2.60   0
   3 -12  -8   -1.88    2.67   0
  -3 -12   8    2.62    1.76   0
  -3 -12   8   -0.60    1.77   0
   2 -12  -8   14.06    2.74   0
  -2 -12   8   15.14    2.61   0
  -2  12   8   12.58    2.53   0
  -2 -12   8   11.57    2.55   0
  -1 -12   8    0.75    2.56   0
  -1  12   8    1.99    2.57   0
   1 -12  -8   -0.51    2.58   0
   0  12   8   11.76    2.84   0
   0 -12  -8   15.09    2.07   0
   0 -12   8   17.15    2.75   0
   1  12   8    2.01    2.71   0
   1 -12   8   -2.52    2.96   0
  -1 -12  -8    0.64    2.77   0
   2 -12   8   -0.53    3.08   0
   2  12   8    1.24    2.88   0
  -2 -12  -8    3.46    2.95   0
   3 -12   8   -0.34    3.30   0
   3  12   8   -2.41    3.12   0
  -3 -12  -8   -2.75    3.21   0
  -6  13   8    0.72    5.40   0
  -6 -13   8    1.35    2.92   0
  -6  13   8    0.68    5.38   0
  -6 -13   8    5.31    2.90   0
  -5 -13   8    0.42    1.98   0
  -5  13   8    0.79    2.87   0
  -5 -13   8    0.47    1.95   0
  -4 -13   8    9.87    2.76   0
  -4 -13   8    9.09    1.98   0
  -4  13   8    8.64    2.86   0
   4 -13  -8   11.05    3.97   0
  -3 -13   8    3.76    2.59   0
  -3  13   8    1.92    2.65   0
   3 -13  -8    2.50    2.95   0
  -3 -13   8    1.36    1.83   0
   2 -13  -8    5.26    2.04   0
  -2 -13   8    4.25    1.79   0
  -2  13   8    4.33    2.67   0
  -2 -13   8    7.55    2.53   0
  -1 -13   8    0.44    1.94   0
  -1  13   8   -0.84    2.67   0
   1 -13  -8    1.08    1.94   0
  -1 -13   8    2.95    2.63   0
   0  13   8    3.29    2.81   0
   0 -13  -8    3.43    2.78   0
   0 -13   8    3.37    2.03   0
   1  13   8    0.38    2.85   0
   1 -13   8   -0.78    2.04   0
  -1 -13  -8    0.68    1.94   0
   2 -13   8    2.06    3.04   0
   2  13   8    1.44    2.92   0
  -2 -13  -8   -1.28    2.05   0
  -6 -14   8   12.82    3.24   0
  -6 -14   8    9.41    3.15   0
  -5 -14   8    2.35    2.05   0
  -5  14   8    1.02    3.50   0
  -5 -14   8    0.46    2.04   0
  -4 -14   8    6.37    2.06   0
  -4 -14   8    3.16    1.96   0
  -4  14   8    6.00    2.91   0
   4 -14  -8    7.43    4.14   0
  -3 -14   8    5.37    2.68   0
  -3 -14   8    1.92    1.97   0
  -3  14   8    0.83    2.67   0
   3 -14  -8    2.54    3.06   0
   2 -14  -8   30.04    3.02   0
  -2  14   8   21.44    2.86   0
  -2 -14   8   27.41    2.90   0
  -2 -14   8   29.47    2.95   0
  -1 -14   8    0.59    2.76   0
  -1  14   8    0.18    2.76   0
   1 -14  -8    2.04    2.77   0
  -1 -14   8    1.51    2.80   0
   0  14   8    7.97    2.12   0
   0 -14  -8    8.87    2.21   0
   0 -14   8   13.08    3.16   0
   1  14   8    4.53    2.97   0
   1 -14   8    4.58    3.06   0
  -1 -14  -8    5.97    3.08   0
   2 -14   8    1.88    3.24   0
   2  14   8   -0.58    2.29   0
  -2 -14  -8   -1.25    2.30   0
  -5 -15   8    0.71    2.14   0
  -5  15   8    3.12    3.90   0
  -5 -15   8    2.46    2.08   0
  -4 -15   8    0.48    2.86   0
  -4 -15   8    1.38    2.00   0
  -4  15   8    1.39    3.00   0
   4 -15  -8    0.61    3.41   0
  -3 -15   8   13.31    2.91   0
  -3 -15   8    8.28    2.77   0
  -3  15   8    7.54    2.92   0
   3 -15  -8    9.41    3.30   0
  -2 -15   8   -3.19    2.84   0
   2 -15  -8   -0.20    3.01   0
  -2  15   8    5.26    2.76   0
  -2 -15   8   -2.33    2.83   0
  -1 -15   8    7.26    3.07   0
  -1  15   8    7.70    2.21   0
   1 -15  -8    6.97    3.12   0
  -1 -15   8    6.17    2.93   0
   0  15   8    1.59    3.01   0
   0 -15  -8    2.24    2.87   0
   0 -15   8    2.05    3.02   0
   0 -15   8    4.38    3.01   0
   1  15   8    5.72    3.15   0
   1 -15   8    3.90    3.21   0
  -1 -15  -8    2.09    3.13   0
   1 -15   8    3.51    3.16   0
  -5 -16   8    2.50    2.16   0
  -5  16   8    2.62    5.06   0
  -5 -16   8    5.20    3.08   0
   4 -16  -8    0.31    4.21   0
  -4 -16   8    0.26    2.99   0
  -4  16   8    3.08    3.78   0
  -4 -16   8    0.58    2.16   0
  -3 -16   8   -1.27    2.96   0
  -3 -16   8    0.14    2.97   0
  -3  16   8    0.64    3.05   0
   3 -16  -8    2.06    3.45   0
  -2 -16   8    1.47    2.98   0
   2 -16  -8    1.46    3.18   0
  -2  16   8    0.66    2.94   0
  -2 -16   8   -0.43    2.94   0
  -1 -16   8   -0.45    2.24   0
  -1 -16   8   -0.12    3.20   0
  -1  16   8    2.21    2.87   0
   1 -16  -8    0.65    3.03   0
   0  16   8    1.45    3.14   0
   0 -16  -8   -0.40    3.20   0
   0 -16   8    2.30    3.12   0
   0 -16   8    1.84    2.15   0
  -4  17   8    0.37    3.21   0
  -4 -17   8    1.23    3.17   0
  -3 -17   8   -0.01    2.20   0
  -3  17   8    2.79    3.12   0
   3 -17  -8   -0.16    3.42   0
  -3 -17   8    2.18    2.11   0
  -2 -17   8    2.51    3.13   0
   2 -17  -8   -1.59    3.15   0
  -2  17   8   -0.40    3.13   0
  -2 -17   8    3.17    3.11   0
  -1 -17   8    1.51    2.29   0
  -1 -17   8    0.62    3.26   0
  -1  17   8    1.22    3.04   0
   1 -17  -8    0.52    3.15   0
  -8   1   9    3.90    3.00   0
  -8  -1   9   -0.29    2.92   0
  -8   1   9    3.78    3.13   0
  -8  -1   9    2.32    3.02   0
  -7   1   9    0.20    2.58   0
  -7  -1   9    0.34    2.63   0
  -7   1   9   -0.30    2.72   0
  -7  -1   9    2.47    2.74   0
  -6   1   9    3.65    2.56   0
  -6  -1   9    3.87    2.57   0
  -6   1   9    3.83    2.44   0
  -6  -1   9    6.28    2.53   0
  -5  -1   9    7.11    2.49   0
  -5   1   9    5.75    1.90   0
  -4  -1   9   80.99    2.30   0
  -4   1   9   78.04    2.35   0
   3  -1  -9    2.48    2.33   0
   3   1  -9    0.86    1.70   0
  -3   1   9   -0.61    2.44   0
  -3  -1   9    3.03    2.37   0
   2   1  -9  223.47    3.09   0
  -2   1   9  246.18    3.61   0
   2  -1  -9  234.66    3.15   0
  -2  -1   9  232.39    2.98   0
  -1   1   9   37.78    2.53   0
   1   1  -9   32.55    2.50   0
  -1  -1   9   29.14    2.54   0
   1  -1  -9   30.67    2.56   0
   0   1  -9   35.91    2.53   0
   0   1   9   32.36    2.61   0
   0  -1   9   36.88    2.63   0
   0  -1  -9   38.29    2.76   0
   1   1   9   12.48    1.84   0
   1  -1   9   11.82    2.64   0
  -1  -1  -9   14.12    1.84   0
  -1   1  -9   11.06    2.65   0
  -2  -1  -9    4.82    1.98   0
  -2   1  -9    0.06    1.84   0
   2   1   9   -0.21    2.71   0
   2  -1   9    3.82    1.83   0
  -3  -1  -9    4.07    2.91   0
  -3   1  -9    0.79    2.18   0
   3   1   9    1.30    2.95   0
   3  -1   9    0.89    2.12   0
  -4  -1  -9    1.02    2.29   0
  -4   1  -9    3.12    3.24   0
   4   1   9   -1.76    2.31   0
   4  -1   9    1.36    2.39   0
  -8   2   9   13.05    3.00   0
  -8  -2   9   11.19    3.08   0
  -8   2   9   13.43    3.14   0
  -8  -2   9   14.73    3.02   0
  -7   2   9   14.01    2.77   0
  -7  -2   9   16.12    2.05   0
  -7   2   9   20.44    2.94   0
  -7  -2   9   13.31    2.08   0
  -6   2   9    3.66    2.52   0
  -6  -2   9    3.61    1.83   0
  -6   2   9    4.58    2.48   0
  -6  -2   9    2.62    1.72   0
  -5  -2   9   20.98    2.51   0
  -5   2   9   22.47    2.57   0
  -4  -2   9   23.19    2.44   0
  -4   2   9   19.67    1.80   0
   3  -2  -9   11.36    2.42   0
  -3   2   9   13.17    2.42   0
  -3  -2   9    8.33    1.74   0
   2   2  -9    3.14    2.34   0
   2  -2  -9    3.11    1.78   0
  -2   2   9    4.48    2.37   0
  -2  -2   9    2.25    2.34   0
  -1   2   9   12.81    2.45   0
  -1  -2   9   14.70    1.76   0
   1   2  -9   13.16    1.75   0
   1  -2  -9    8.33    2.44   0
   0   2   9   78.86    2.34   0
   0   2  -9   76.04    2.32   0
   0  -2   9   81.10    2.94   0
   0  -2  -9   82.84    3.04   0
   1  -2   9    5.40    2.50   0
  -1  -2  -9    6.13    2.62   0
  -1   2  -9    1.90    1.76   0
   1   2   9    7.57    2.54   0
  -2  -2  -9    2.61    2.03   0
  -2   2  -9    1.96    2.64   0
   2   2   9   -1.41    2.74   0
   2  -2   9   -0.50    1.95   0
  -3  -2  -9   -1.09    2.87   0
  -3   2  -9   -0.82    2.88   0
   3   2   9    1.17    2.02   0
   3  -2   9    5.45    2.90   0
  -4  -2  -9    3.37    2.07   0
  -4   2  -9    2.49    3.33   0
   4   2   9    2.66    3.31   0
   4  -2   9    2.02    2.34   0
  -8  -3   9    3.56    2.98   0
  -8   3   9    0.72    3.11   0
  -8   3   9    0.47    2.94   0
  -8  -3   9    1.93    2.87   0
  -7   3   9   -0.76    2.87   0
  -7   3   9   -1.21    2.70   0
  -7  -3   9   -1.09    1.92   0
  -7  -3   9    0.61    1.98   0
  -6  -3   9    2.63    2.58   0
  -6  -3   9    2.02    2.60   0
  -6   3   9    1.06    2.57   0
  -5  -3   9    2.00    2.33   0
  -5   3   9    2.11    1.72   0
  -4  -3   9    7.62    1.71   0
  -4   3   9    9.93    2.52   0
  -3  -3   9    6.53    2.46   0
   3  -3  -9    4.43    2.44   0
  -3   3   9    5.64    1.72   0
   2  -3  -9    6.44    2.50   0
  -2   3   9    8.33    2.46   0
   2   3  -9    6.78    1.69   0
  -2  -3   9    8.49    1.67   0
   1   3  -9    1.31    1.64   0
  -1   3   9    0.96    2.37   0
  -1  -3   9    1.85    1.65   0
   1  -3  -9   -0.38    2.41   0
   0   3   9    7.48    2.51   0
   0  -3   9   10.21    2.59   0
   0  -3  -9    8.32    2.51   0
   0   3  -9    9.02    1.76   0
  -1   3  -9    2.12    1.80   0
   1  -3   9    1.05    2.56   0
  -1  -3  -9    3.02    2.60   0
   1   3   9    5.14    2.60   0
   2  -3   9    4.44    2.68   0
  -2  -3  -9    1.33    1.96   0
   2   3   9    1.81    1.93   0
  -2   3  -9    1.42    1.85   0
  -3  -3  -9   -0.35    2.88   0
   3   3   9    1.11    2.06   0
  -3   3  -9   -1.01    2.14   0
   3  -3   9    0.46    2.24   0
  -4  -3  -9    2.10    2.31   0
   4   3   9    2.31    2.25   0
  -4   3  -9    1.14    3.29   0
   4  -3   9    0.41    3.34   0
  -8   4   9   -0.18    3.03   0
  -8  -4   9   -1.32    3.15   0
  -8  -4   9   -0.01    2.98   0
  -8   4   9    0.50    3.22   0
  -7   4   9    8.68    2.85   0
  -7  -4   9    7.50    2.84   0
  -7  -4   9    7.73    2.08   0
  -7   4   9    7.75    3.00   0
  -6   4   9    2.48    2.63   0
  -6  -4   9    3.95    1.90   0
  -6  -4   9    4.34    2.71   0
  -5  -4   9   31.18    2.57   0
  -5   4   9   26.78    2.13   0
   4  -4  -9    2.13    1.83   0
  -4  -4   9    3.20    1.67   0
  -4   4   9    1.00    2.48   0
  -3  -4   9   18.09    2.35   0
  -3   4   9   15.09    2.45   0
   3  -4  -9   13.31    2.46   0
  -2   4   9    5.28    1.66   0
  -2  -4   9    4.73    1.67   0
   2  -4  -9    5.76    2.36   0
  -1   4   9   20.10    2.48   0
   1  -4  -9   15.42    2.49   0
  -1  -4   9   16.57    1.80   0
   1   4  -9   15.83    2.41   0
   0  -4  -9    6.53    2.50   0
   0  -4   9    5.37    2.52   0
   0   4  -9    2.08    2.46   0
   0   4   9    6.44    2.53   0
  -1  -4  -9    5.29    1.89   0
   1  -4   9    4.99    1.79   0
  -1   4  -9    8.47    2.49   0
   1   4   9    5.37    1.92   0
  -2  -4  -9    0.33    2.78   0
   2  -4   9    0.98    2.76   0
  -2   4  -9    2.34    1.94   0
   2   4   9    1.53    1.99   0
   3   4   9    0.78    2.04   0
   3  -4   9    1.19    3.04   0
  -3   4  -9    2.76    2.09   0
  -3  -4  -9   -1.13    2.14   0
   4   4   9    0.07    3.38   0
  -8   5   9    7.30    3.31   0
  -8  -5   9    4.24    2.28   0
  -8  -5   9    8.15    2.28   0
  -8   5   9   10.11    3.49   0
  -7   5   9    1.28    2.82   0
  -7  -5   9   -0.37    1.90   0
  -7  -5   9    0.83    2.60   0
  -7   5   9    1.46    2.80   0
  -6  -5   9    1.55    2.47   0
  -6   5   9    0.80    1.90   0
  -6  -5   9   -0.30    1.75   0
  -5   5   9    4.09    2.57   0
  -5  -5   9    6.28    2.53   0
  -5  -5   9    4.59    2.51   0
  -4   5   9   29.28    2.58   0
  -4  -5   9   28.22    2.56   0
   4  -5  -9   27.96    2.76   0
  -3  -5   9    9.12    2.41   0
  -3   5   9   13.61    2.55   0
   3  -5  -9   10.19    1.85   0
  -2   5   9   70.32    2.85   0
   2  -5  -9   68.14    2.32   0
  -2  -5   9   71.05    2.20   0
  -1   5   9    6.36    2.43   0
   1  -5  -9   10.61    2.49   0
  -1  -5   9    5.65    1.83   0
   1   5  -9    8.52    2.44   0
   0  -5  -9    3.51    2.61   0
   0   5  -9   -1.10    2.43   0
   0  -5   9    2.46    2.47   0
   0   5   9    1.35    1.77   0
  -1  -5  -9   -0.98    1.88   0
   1  -5   9   -1.28    2.70   0
  -1   5  -9    1.70    2.46   0
   1   5   9   -1.40    2.63   0
   2  -5   9    6.01    2.87   0
  -2   5  -9    7.38    2.69   0
   2   5   9    1.22    2.80   0
  -2  -5  -9    3.48    2.78   0
  -3   5  -9    3.66    3.17   0
   3   5   9    1.07    2.20   0
   3  -5   9   -0.62    2.97   0
  -3  -5  -9    1.67    3.06   0
  -8   6   9   -0.16    3.19   0
  -8  -6   9   -0.03    2.05   0
  -8  -6   9    1.52    3.14   0
  -8   6   9    0.65    3.36   0
  -7   6   9    4.37    2.84   0
  -7  -6   9    1.98    2.89   0
  -7  -6   9    6.58    2.78   0
  -7   6   9    5.81    3.08   0
  -6  -6   9    4.09    2.64   0
  -6  -6   9    5.21    2.57   0
  -6   6   9    3.80    2.03   0
  -5   6   9    4.04    1.89   0
  -5  -6   9    4.45    2.58   0
  -5  -6   9    5.41    2.57   0
  -4   6   9   10.59    2.56   0
  -4  -6   9   10.61    2.50   0
   4  -6  -9   12.40    1.94   0
  -3   6   9   13.67    1.80   0
  -3  -6   9   17.10    1.89   0
   3  -6  -9   17.92    2.77   0
  -2   6   9    8.92    1.92   0
   2  -6  -9   11.39    2.60   0
  -2  -6   9   11.91    2.37   0
   1  -6  -9    3.92    2.44   0
  -1  -6   9    3.51    2.45   0
  -1   6   9    2.62    1.65   0
   0   6  -9   -0.79    2.59   0
   0  -6  -9    0.76    1.77   0
   0  -6   9    1.44    1.86   0
   0   6   9    2.67    1.81   0
  -1  -6  -9   10.51    2.66   0
  -1   6  -9   11.47    2.62   0
   1  -6   9    7.94    2.62   0
   1   6   9    7.50    2.63   0
   2  -6   9    0.43    2.02   0
  -2   6  -9   -1.32    2.73   0
   2   6   9   -0.85    2.79   0
  -2  -6  -9   -1.03    2.85   0
  -3   6  -9   -0.40    3.08   0
   3   6   9    2.08    2.23   0
  -3  -6  -9    2.16    2.22   0
   3  -6   9    0.39    3.23   0
  -8  -7   9   -0.23    2.22   0
  -8   7   9    3.12    3.89   0
  -8   7   9    0.18    4.12   0
  -8  -7   9    1.05    3.12   0
  -7   7   9    0.86    2.93   0
  -7  -7   9    1.28    2.98   0
  -7   7   9    0.55    3.03   0
  -7  -7   9    1.99    2.00   0
  -6  -7   9   16.30    2.68   0
  -6  -7   9   15.94    2.76   0
  -6   7   9   15.31    2.99   0
  -5   7   9    0.17    2.61   0
  -5  -7   9    0.72    1.79   0
  -5  -7   9    3.47    1.78   0
  -4   7   9   31.86    2.70   0
  -4  -7   9   32.05    2.60   0
   4  -7  -9   35.13    2.77   0
  -3   7   9   15.29    2.66   0
   3  -7  -9   18.09    2.56   0
  -3  -7   9   14.23    2.55   0
  -2   7   9   55.37    2.82   0
  -2  -7   9   51.70    2.12   0
   2  -7  -9   53.31    2.88   0
   1  -7  -9    4.49    2.51   0
  -1  -7   9    0.39    1.82   0
  -1   7   9    1.73    1.74   0
   0  -7  -9   44.86    2.80   0
   0  -7   9   47.03    2.74   0
   0   7  -9   36.32    2.79   0
   0   7   9   37.78    2.10   0
   1  -7   9    3.65    2.80   0
   1   7   9    1.23    1.97   0
  -1   7  -9    1.02    2.66   0
  -1  -7  -9    0.61    1.93   0
  -2   7  -9    2.15    1.96   0
   2  -7   9   -0.02    2.85   0
   2   7   9    4.01    1.98   0
  -2  -7  -9    1.10    1.99   0
   3   7   9    1.58    2.17   0
  -3   7  -9    0.72    2.01   0
  -3  -7  -9   -0.69    2.97   0
   3  -7   9   -1.43    2.36   0
  -8   8   9    4.02    4.20   0
  -8  -8   9    1.73    3.16   0
  -7   8   9    0.05    3.10   0
  -7  -8   9   -0.33    2.00   0
  -7   8   9    1.85    3.13   0
  -7  -8   9    0.46    2.08   0
  -6  -8   9    4.54    1.95   0
  -6   8   9    5.69    2.86   0
  -6  -8   9    7.86    2.70   0
  -5   8   9    8.73    2.78   0
  -5  -8   9   11.75    1.83   0
  -5  -8   9   11.68    1.91   0
  -4   8   9    8.70    1.98   0
   4  -8  -9   11.68    2.88   0
  -4  -8   9    9.49    1.85   0
  -4  -8   9   10.92    2.60   0
  -3   8   9   23.04    2.77   0
   3  -8  -9   27.73    2.73   0
  -3  -8   9   27.44    2.56   0
  -2  -8   9   17.68    2.58   0
   2  -8  -9   18.50    2.63   0
  -2   8   9   18.69    2.57   0
   1  -8  -9    5.14    1.71   0
  -1  -8   9    9.92    2.58   0
  -1   8   9    9.91    2.49   0
   0  -8  -9    2.80    1.86   0
   0  -8   9   -0.06    1.78   0
   0   8   9    1.28    1.69   0
   1  -8   9    4.44    1.95   0
   1   8   9    6.46    2.68   0
  -1  -8  -9    5.45    1.99   0
  -1   8  -9    1.95    2.00   0
   2  -8   9    6.95    2.89   0
   2   8   9    1.45    2.11   0
  -2   8  -9    1.56    1.95   0
  -2  -8  -9    1.60    2.96   0
   3   8   9    0.43    2.22   0
  -3   8  -9    1.60    3.15   0
  -3  -8  -9    0.13    3.21   0
   3  -8   9   -1.25    3.21   0
  -7   9   9    0.31    3.05   0
  -7   9   9    0.31    3.86   0
  -7  -9   9    1.26    2.98   0
  -7  -9   9    0.16    2.96   0
  -6   9   9    0.31    3.00   0
  -6  -9   9   -0.04    2.81   0
  -6  -9   9    5.16    2.87   0
  -5  -9   9    1.40    1.89   0
  -5  -9   9    2.91    1.88   0
  -5   9   9    4.07    2.78   0
  -4   9   9   13.85    2.70   0
   4  -9  -9   14.82    2.72   0
  -4  -9   9   12.52    1.85   0
  -4  -9   9   11.88    1.87   0
  -3  -9   9   33.67    2.69   0
  -3   9   9   31.15    2.74   0
   3  -9  -9   30.42    2.23   0
  -2  -9   9    5.20    2.54   0
   2  -9  -9    4.90    1.98   0
  -2   9   9    4.17    1.93   0
   1  -9  -9    4.32    2.63   0
  -1   9   9    2.74    1.85   0
  -1  -9   9    3.93    2.62   0
   0  -9   9    6.62    2.05   0
   0   9   9    6.87    1.90   0
   0  -9  -9    7.65    1.92   0
   1  -9   9    9.87    2.10   0
   1   9   9    7.80    2.00   0
  -1  -9  -9    7.69    2.86   0
   2  -9   9    3.67    3.23   0
   2   9   9   -0.90    2.95   0
  -2   9  -9    0.44    3.17   0
  -2  -9  -9   -1.00    3.00   0
   3  -9   9    0.59    3.43   0
  -3   9  -9    2.66    3.21   0
   3   9   9    0.41    2.29   0
  -3  -9  -9   -1.45    3.23   0
  -7  10   9    1.90    3.99   0
  -7 -10   9    0.48    3.10   0
  -7 -10   9    3.68    2.93   0
  -7  10   9    0.92    4.06   0
  -6 -10   9   -0.84    2.80   0
  -6 -10   9    1.92    1.96   0
  -6  10   9    1.74    3.08   0
  -5 -10   9   15.70    2.04   0
  -5 -10   9   15.84    2.00   0
  -5  10   9   18.17    2.95   0
   4 -10  -9   21.85    3.11   0
  -4 -10   9   18.43    2.82   0
  -4  10   9   19.09    2.89   0
  -4 -10   9   15.05    2.03   0
  -3 -10   9   17.52    2.69   0
  -3  10   9   14.66    2.59   0
   3 -10  -9   17.26    2.18   0
  -2 -10   9    2.35    2.53   0
   2 -10  -9    0.66    2.67   0
  -2  10   9    1.22    1.92   0
   1 -10  -9    3.14    2.66   0
  -1  10   9    2.81    2.71   0
  -1 -10   9    0.54    2.58   0
   0 -10   9    2.40    1.94   0
   0  10   9    1.55    1.92   0
   0 -10  -9    1.50    1.93   0
   1 -10   9    2.71    1.99   0
   1  10   9    4.68    2.04   0
  -1 -10  -9    2.77    2.15   0
   2 -10   9   -0.95    3.29   0
   2  10   9    1.34    2.14   0
  -2 -10  -9    1.16    2.11   0
  -7  11   9    1.73    4.03   0
  -7 -11   9    0.07    2.18   0
  -7  11   9    1.62    4.63   0
  -7 -11   9    3.65    3.10   0
  -6 -11   9    0.68    2.07   0
  -6 -11   9    2.41    2.89   0
  -6  11   9    1.28    3.78   0
  -5 -11   9    6.97    2.10   0
  -5 -11   9    9.48    2.79   0
  -5  11   9   12.90    2.96   0
  -4  11   9    1.41    1.90   0
   4 -11  -9    0.73    3.02   0
  -4 -11   9   -0.73    2.74   0
  -4 -11   9    4.50    2.72   0
  -3 -11   9    4.58    2.67   0
  -3  11   9    5.00    2.72   0
   3 -11  -9    0.88    2.89   0
  -3 -11   9    1.65    1.89   0
  -2 -11   9    3.67    2.65   0
   2 -11  -9    3.21    2.79   0
  -2  11   9    0.70    1.87   0
   1 -11  -9    0.52    2.78   0
  -1  11   9    0.93    1.89   0
  -1 -11   9    0.33    2.69   0
   0  11   9    2.77    1.93   0
   0 -11   9    3.22    2.04   0
   0 -11  -9    3.29    1.89   0
   1 -11   9    1.50    3.06   0
   1  11   9    1.77    2.77   0
  -1 -11  -9    1.45    2.07   0
   2 -11   9    1.26    2.22   0
   2  11   9    0.39    3.03   0
  -2 -11  -9    1.09    2.23   0
  -6 -12   9    3.55    2.95   0
  -6 -12   9    1.80    2.11   0
  -6  12   9    1.80    3.85   0
  -5 -12   9    6.68    2.04   0
  -5 -12   9    6.99    1.98   0
  -5  12   9    6.97    3.07   0
  -4 -12   9    1.60    2.78   0
  -4  12   9    2.35    2.88   0
   4 -12  -9    2.77    3.21   0
  -4 -12   9   -0.26    1.88   0
  -3 -12   9    3.33    1.92   0
  -3  12   9   -0.93    2.84   0
   3 -12  -9    1.81    2.97   0
  -3 -12   9   -0.06    2.74   0
  -2 -12   9   26.22    2.08   0
   2 -12  -9   26.00    2.21   0
  -2  12   9   23.75    2.10   0
   1 -12  -9    5.45    2.14   0
  -1  12   9    4.90    2.86   0
  -1 -12   9    5.07    2.75   0
   0  12   9    0.00    2.75   0
   0 -12   9   -0.79    2.83   0
   0 -12  -9   -0.81    2.87   0
   1 -12   9   -1.70    3.17   0
   1  12   9   -1.90    3.01   0
  -1 -12  -9   -0.31    3.05   0
   2 -12   9    3.75    3.47   0
   2  12   9    2.51    2.28   0
  -6 -13   9    0.84    3.24   0
  -6 -13   9    0.18    2.23   0
  -6  13   9    2.19    4.03   0
  -6  13   9    0.96    4.23   0
  -5 -13   9    0.78    2.10   0
  -5 -13   9   -0.20    2.10   0
  -5  13   9    2.02    3.17   0
  -4 -13   9    1.55    1.99   0
  -4  13   9    2.65    2.94   0
   4 -13  -9    2.55    3.35   0
  -4 -13   9    4.39    2.80   0
  -3 -13   9    3.37    2.84   0
  -3  13   9    2.51    2.91   0
   3 -13  -9    0.81    3.11   0
  -3 -13   9   -1.56    2.03   0
  -2 -13   9    4.37    2.80   0
   2 -13  -9    7.01    2.99   0
  -2  13   9    5.57    2.00   0
  -2 -13   9    4.24    2.88   0
   1 -13  -9    1.96    2.89   0
  -1  13   9    3.69    2.13   0
  -1 -13   9    4.15    1.94   0
   0  13   9    1.07    3.02   0
   0 -13   9    2.42    3.05   0
   0 -13  -9    0.37    2.28   0
   1 -13   9    4.50    2.26   0
   1  13   9    2.77    3.07   0
  -1 -13  -9    3.46    2.35   0
  -5 -14   9   -1.01    3.19   0
  -5 -14   9    2.91    3.15   0
  -5  14   9   -0.70    3.12   0
  -4 -14   9    2.24    3.05   0
  -4  14   9    2.91    3.08   0
   4 -14  -9    1.42    4.33   0
  -4 -14   9    4.77    2.97   0
  -3 -14   9    3.18    2.89   0
  -3  14   9    0.27    3.01   0
  -3 -14   9    0.41    2.85   0
   3 -14  -9    4.34    3.15   0
   2 -14  -9    0.81    2.11   0
  -2 -14   9    0.02    2.11   0
  -2  14   9    0.34    1.97   0
  -2 -14   9    2.21    2.76   0
   1 -14  -9    2.48    2.14   0
  -1 -14   9    2.65    2.99   0
  -1  14   9    0.37    3.02   0
  -1 -14   9    2.16    3.09   0
   0  14   9    3.31    3.17   0
   0 -14   9    1.31    3.27   0
   0 -14  -9    1.95    3.19   0
  -4 -15   9    4.26    3.10   0
  -4  15   9    0.58    3.26   0
   4 -15  -9    1.75    3.70   0
  -4 -15   9    2.46    3.07   0
  -3 -15   9    2.25    3.01   0
  -3  15   9    0.33    3.13   0
  -3 -15   9    0.66    2.13   0
   3 -15  -9    0.36    3.43   0
   2 -15  -9    2.91    3.18   0
  -2 -15   9    4.84    2.19   0
  -2  15   9    1.13    3.04   0
  -2 -15   9    0.50    3.09   0
   1 -15  -9    0.58    3.23   0
  -1 -15   9    1.51    3.20   0
  -1  15   9   -0.36    2.17   0
  -1 -15   9    2.98    3.13   0
   0  15   9    3.07    3.20   0
   0 -15   9    1.74    2.43   0
   0 -15  -9    1.51    3.30   0
   0 -15   9    2.03    3.18   0
  -3  16   9    0.78    3.27   0
  -3 -16   9    1.63    2.08   0
   3 -16  -9    1.70    3.53   0
  -2 -16   9    4.84    3.25   0
   2 -16  -9    3.48    3.37   0
  -2 -16   9    2.97    3.25   0
  -2  16   9    2.94    3.17   0
  -8   0  10   47.77    3.52   0
  -8   0  10   43.24    3.66   0
  -7   0  10    0.56    2.07   0
  -7   0  10    2.11    2.88   0
  -6   0  10   28.19    2.95   0
  -5   0  10    4.08    1.95   0
  -4   0  10   20.23    2.56   0
  -3   0  10   10.62    2.49   0
   3   0 -10   10.58    1.85   0
   2   0 -10    8.16    2.56   0
  -2   0  10    7.89    1.85   0
  -1   0  10    3.50    1.81   0
   1   0 -10    2.06    1.74   0
   0   0 -10   24.83    2.73   0
   0   0  10   23.39    2.76   0
   1   0  10    3.95    2.70   0
  -1   0 -10   -0.07    1.95   0
  -2   0 -10    1.20    2.11   0
   2   0  10   -1.64    2.98   0
  -3   0 -10    0.91    3.14   0
   3   0  10    0.28    2.10   0
  -8   1  10    5.55    3.15   0
  -8  -1  10    3.90    2.18   0
  -8   1  10    4.53    3.19   0
  -8  -1  10    4.11    3.26   0
  -7   1  10   12.75    2.97   0
  -7  -1  10   13.02    3.02   0
  -7   1  10   17.27    3.03   0
  -7  -1  10   16.46    2.16   0
  -6  -1  10    3.14    1.94   0
  -6  -1  10    5.47    2.74   0
  -6   1  10    4.21    2.78   0
  -5  -1  10    3.50    2.58   0
  -5   1  10    1.07    1.93   0
  -4   1  10    5.36    2.57   0
  -4  -1  10    2.93    1.81   0
   3  -1 -10    4.18    1.77   0
  -3   1  10    4.49    2.48   0
   3   1 -10    2.83    1.76   0
  -3  -1  10    4.51    1.80   0
  -2   1  10    0.80    2.49   0
   2   1 -10   -3.30    2.59   0
  -2  -1  10    0.16    2.54   0
   2  -1 -10   -0.37    2.49   0
   1  -1 -10   11.67    1.86   0
  -1   1  10   13.40    2.60   0
  -1  -1  10   12.07    1.92   0
   1   1 -10    7.84    1.92   0
   0   1  10    7.11    2.64   0
   0   1 -10    5.86    2.64   0
   0  -1  10    9.01    2.67   0
   0  -1 -10    9.13    2.60   0
   1  -1  10    7.54    2.05   0
  -1  -1 -10    2.83    1.99   0
  -1   1 -10   12.41    2.86   0
   1   1  10    6.92    2.85   0
  -2  -1 -10    0.83    2.10   0
  -2   1 -10   -0.61    2.07   0
   2   1  10    0.47    2.10   0
   2  -1  10    1.33    2.87   0
  -3  -1 -10    1.63    3.23   0
  -3   1 -10    1.88    3.21   0
   3   1  10    0.08    3.21   0
   3  -1  10   -1.57    3.31   0
  -8   2  10    0.56    2.31   0
  -8   2  10    1.09    3.12   0
  -8  -2  10    0.27    3.12   0
  -8  -2  10    1.52    2.23   0
  -7  -2  10    3.30    2.84   0
  -7  -2  10    0.71    2.98   0
  -7   2  10   -0.17    2.91   0
  -7   2  10    1.20    2.88   0
  -6  -2  10   11.71    2.72   0
  -6   2  10   11.09    2.83   0
  -6  -2  10    9.11    2.00   0
  -5  -2  10    0.94    1.84   0
  -5   2  10    0.73    1.84   0
  -4   2  10   10.14    2.51   0
  -4  -2  10   12.21    2.60   0
   3  -2 -10    2.43    1.80   0
  -3   2  10    3.13    1.76   0
  -3  -2  10    5.80    2.50   0
   2   2 -10    0.92    1.77   0
  -2   2  10    2.43    2.58   0
   2  -2 -10    2.54    2.59   0
  -2  -2  10    2.27    2.53   0
   1  -2 -10    0.56    1.85   0
  -1   2  10    0.61    1.85   0
  -1  -2  10   -0.23    2.53   0
   1   2 -10    2.36    2.48   0
   0   2  10   -0.21    1.81   0
   0  -2  10    1.41    2.62   0
   0   2 -10    1.66    1.79   0
   0  -2 -10    1.25    2.70   0
  -1   2 -10   -0.08    2.72   0
   1  -2  10    1.72    1.94   0
  -1  -2 -10   -1.95    1.93   0
   1   2  10   -1.31    1.93   0
  -2  -2 -10    2.44    2.07   0
   2   2  10   -1.78    2.07   0
  -2   2 -10    1.39    2.95   0
   2  -2  10   -1.96    2.07   0
  -3  -2 -10    1.13    3.32   0
   3   2  10    0.95    2.37   0
  -3   2 -10   -1.32    2.39   0
   3  -2  10    1.27    2.10   0
  -8   3  10    3.23    3.22   0
  -8  -3  10    5.32    3.18   0
  -8  -3  10   -0.12    2.27   0
  -8   3  10    1.11    3.18   0
  -7  -3  10   14.46    3.08   0
  -7  -3  10   14.23    3.13   0
  -7   3  10   13.55    3.09   0
  -7   3  10    7.41    2.15   0
  -6  -3  10    2.95    2.65   0
  -6   3  10    0.76    2.69   0
  -6  -3  10    4.50    2.66   0
  -5  -3  10    3.75    1.86   0
  -5   3  10    6.55    2.76   0
  -4  -3  10    0.69    2.63   0
  -4   3  10    3.77    2.65   0
   3  -3 -10   56.13    3.00   0
  -3   3  10   54.08    2.30   0
  -3  -3  10   58.37    2.80   0
  -2   3  10    1.77    2.56   0
   2  -3 -10    3.75    2.66   0
  -2  -3  10    4.58    2.52   0
   2   3 -10    4.11    1.76   0
  -1   3  10   37.60    2.82   0
   1   3 -10   31.69    2.05   0
  -1  -3  10   33.42    2.78   0
   1  -3 -10   26.88    2.14   0
   0   3  10    9.12    2.64   0
   0  -3  10    8.48    2.71   0
   0  -3 -10    7.72    2.63   0
   0   3 -10    3.72    2.67   0
   1  -3  10    3.78    2.86   0
  -1   3 -10    1.66    1.93   0
  -1  -3 -10    7.29    2.81   0
   1   3  10    3.23    2.05   0
  -2   3 -10    3.42    2.93   0
  -2  -3 -10    2.36    2.23   0
   2   3  10    2.84    2.15   0
   2  -3  10    1.51    2.96   0
   3   3  10    0.22    3.17   0
   3  -3  10   -3.45    3.24   0
  -8   4  10    3.49    3.39   0
  -8  -4  10    4.97    2.33   0
  -8   4  10    9.56    3.45   0
  -8  -4  10    7.56    2.43   0
  -7  -4  10    1.97    2.04   0
  -7  -4  10    2.94    2.12   0
  -7   4  10    1.52    3.07   0
  -7   4  10    3.90    3.01   0
  -6  -4  10   -0.09    2.68   0
  -6   4  10    1.73    2.86   0
  -6  -4  10    1.54    1.93   0
  -5  -4  10   -0.34    1.86   0
  -5   4  10    1.94    2.63   0
  -4  -4  10    4.10    2.56   0
   4  -4 -10    2.59    2.65   0
  -4   4  10    5.67    2.54   0
  -3   4  10    9.86    2.63   0
   3  -4 -10   13.51    2.59   0
  -3  -4  10   11.74    2.61   0
   2  -4 -10    3.50    2.56   0
  -2   4  10    3.29    1.84   0
  -2  -4  10    3.56    2.51   0
  -1   4  10    2.36    2.62   0
   1   4 -10    0.29    2.54   0
  -1  -4  10    1.84    1.83   0
   1  -4 -10    1.09    1.88   0
   0  -4  10    4.32    2.65   0
   0  -4 -10    3.77    1.99   0
   0   4 -10    2.99    1.86   0
   0   4  10    3.17    2.66   0
   1  -4  10   -1.13    2.83   0
  -1  -4 -10    3.14    2.81   0
  -1   4 -10    2.26    2.68   0
   1   4  10    2.95    2.86   0
   2  -4  10    1.81    2.19   0
  -2  -4 -10    0.62    3.00   0
  -2   4 -10    2.54    3.00   0
   2   4  10    1.20    2.10   0
  -7  -5  10    1.33    2.11   0
  -7   5  10    0.18    3.14   0
  -7  -5  10    1.92    2.78   0
  -7   5  10    1.23    2.95   0
  -6   5  10    3.61    2.82   0
  -6  -5  10    1.49    1.97   0
  -6  -5  10   -0.86    2.63   0
  -5  -5  10    4.90    2.74   0
  -5   5  10    1.00    2.74   0
  -4  -5  10    0.68    2.57   0
  -4   5  10    3.09    2.62   0
   4  -5 -10    0.42    2.70   0
  -3   5  10   25.93    2.79   0
   3  -5 -10   22.92    2.14   0
  -3  -5  10   18.87    1.92   0
  -2   5  10    9.44    2.53   0
  -2  -5  10    6.80    1.90   0
   2  -5 -10    7.27    1.77   0
  -1   5  10   37.59    2.81   0
  -1  -5  10   42.38    2.85   0
   1  -5 -10   40.77    2.91   0
   1   5 -10   32.42    2.16   0
   0  -5 -10    5.39    1.96   0
   0  -5  10    3.72    2.00   0
   0   5 -10    7.42    2.73   0
   0   5  10    5.08    2.71   0
   1  -5  10   10.86    2.94   0
  -1  -5 -10   14.35    2.16   0
   1   5  10   17.62    3.01   0
  -1   5 -10   16.98    3.07   0
   2  -5  10    2.01    3.01   0
  -2  -5 -10    2.11    2.21   0
  -2   5 -10   -0.44    2.15   0
   2   5  10    0.92    2.14   0
  -7  -6  10    2.80    3.02   0
  -7   6  10    2.39    3.17   0
  -7  -6  10    2.58    2.16   0
  -7   6  10    1.92    3.09   0
  -6   6  10    5.75    2.14   0
  -6  -6  10    4.84    2.81   0
  -6  -6  10    5.89    2.13   0
  -5   6  10    5.16    2.83   0
  -5  -6  10    4.51    1.90   0
  -5  -6  10    5.74    1.90   0
  -4  -6  10   16.41    2.63   0
  -4   6  10   13.70    2.69   0
   4  -6 -10   15.99    2.13   0
  -3  -6  10    9.71    2.59   0
  -3   6  10   13.50    2.02   0
   3  -6 -10    7.92    2.59   0
  -2   6  10   36.31    2.84   0
  -2  -6  10   33.98    2.08   0
   2  -6 -10   43.29    2.93   0
   1  -6 -10    2.64    1.84   0
  -1  -6  10    3.26    2.59   0
  -1   6  10    3.59    1.84   0
   0  -6 -10    0.54    2.74   0
   0   6 -10    1.36    2.64   0
   0  -6  10    0.30    2.75   0
   0   6  10   -0.53    1.91   0
  -1  -6 -10    2.77    2.86   0
   1  -6  10    1.10    2.07   0
  -1   6 -10    1.34    2.04   0
   1   6  10    1.88    2.00   0
   2  -6  10    2.39    3.12   0
  -2  -6 -10    3.33    3.10   0
   2   6  10    2.13    2.15   0
  -2   6 -10    3.26    3.16   0
  -7  -7  10    6.64    3.12   0
  -7   7  10    2.05    3.25   0
  -7  -7  10    7.67    3.09   0
  -7   7  10    4.42    3.22   0
  -6  -7  10    1.86    2.79   0
  -6   7  10    1.77    2.94   0
  -6  -7  10    1.42    2.76   0
  -5   7  10    1.93    1.93   0
  -5  -7  10    5.34    2.76   0
  -5  -7  10    3.52    2.07   0
  -4   7  10    6.21    1.97   0
  -4  -7  10    5.42    1.87   0
   4  -7 -10    6.25    2.85   0
  -3  -7  10    6.18    1.82   0
  -3   7  10    4.85    2.81   0
   3  -7 -10    3.11    2.72   0
  -2   7  10   10.00    2.62   0
   2  -7 -10    7.32    2.00   0
  -2  -7  10   10.12    2.65   0
   1  -7 -10    2.49    2.65   0
  -1  -7  10    0.33    2.66   0
  -1   7  10    1.52    1.87   0
   0  -7 -10    6.53    2.70   0
   0  -7  10    5.00    2.82   0
   0   7 -10    4.41    1.98   0
   0   7  10    6.01    2.79   0
  -1  -7 -10    1.62    2.90   0
  -1   7 -10    1.46    2.05   0
   1  -7  10    1.70    2.97   0
   1   7  10    0.45    2.96   0
  -2  -7 -10   -0.83    3.11   0
   2  -7  10   -0.13    3.15   0
  -2   7 -10    1.54    3.20   0
   2   7  10    1.25    3.08   0
  -7  -8  10    3.56    3.06   0
  -7  -8  10    1.16    2.24   0
  -7   8  10   -0.21    4.00   0
  -7   8  10    0.08    3.25   0
  -6  -8  10    5.70    2.88   0
  -6   8  10    3.51    3.08   0
  -6  -8  10    3.40    2.11   0
  -5   8  10    2.28    2.90   0
  -5  -8  10    1.20    2.67   0
  -5  -8  10    1.62    1.98   0
  -4   8  10   16.60    2.85   0
  -4  -8  10   23.21    2.82   0
   4  -8 -10   20.19    3.04   0
  -3   8  10    2.48    2.69   0
  -3  -8  10    4.17    2.73   0
   3  -8 -10    2.06    2.12   0
   2  -8 -10   -0.82    2.02   0
  -2  -8  10   -3.67    2.77   0
  -2   8  10   -0.91    1.98   0
   1  -8 -10    4.03    2.85   0
  -1  -8  10    0.63    1.94   0
  -1   8  10    1.13    1.94   0
   0  -8 -10    1.39    2.00   0
   0  -8  10   -0.83    1.86   0
   0   8  10    2.75    2.87   0
  -1  -8 -10    2.11    2.10   0
   1  -8  10    2.08    3.06   0
  -1   8 -10    1.03    2.02   0
   1   8  10    3.08    2.18   0
  -2  -8 -10    1.90    3.31   0
   2  -8  10   -1.90    3.30   0
  -2   8 -10    0.92    3.24   0
   2   8  10    2.54    3.19   0
  -7   9  10    3.89    4.09   0
  -7   9  10    4.68    3.50   0
  -7  -9  10    2.42    2.24   0
  -7  -9  10    1.87    3.19   0
  -6  -9  10   -0.37    2.12   0
  -6   9  10    1.17    3.07   0
  -6  -9  10    2.71    2.92   0
  -5   9  10   -0.03    2.93   0
  -5  -9  10    6.00    2.79   0
  -5  -9  10    4.46    2.02   0
   4  -9 -10    4.39    2.98   0
  -4  -9  10    1.53    2.78   0
  -4  -9  10    4.45    2.05   0
  -4   9  10    3.16    2.83   0
   3  -9 -10    1.95    2.02   0
  -3  -9  10    0.02    2.67   0
  -3   9  10    2.45    2.77   0
   2  -9 -10    0.17    2.89   0
  -2   9  10    1.69    2.82   0
  -2  -9  10    0.45    2.67   0
   1  -9 -10   32.59    2.95   0
  -1  -9  10   26.89    2.20   0
  -1   9  10   25.03    2.86   0
   0  -9 -10    0.68    2.05   0
   0  -9  10    1.21    2.09   0
   0   9  10    1.76    2.90   0
  -1  -9 -10    1.62    2.17   0
   1  -9  10    2.76    3.19   0
   1   9  10    2.57    3.00   0
  -6 -10  10    3.98    3.13   0
  -6  10  10    5.37    3.32   0
  -6 -10  10    6.99    3.03   0
  -5 -10  10    1.87    2.10   0
  -5 -10  10    4.16    2.85   0
  -5  10  10    2.44    3.17   0
   4 -10 -10   -1.56    3.10   0
  -4 -10  10    0.42    1.96   0
  -4  10  10    0.96    2.04   0
  -4 -10  10    3.01    1.97   0
   3 -10 -10    3.81    2.24   0
  -3 -10  10    3.50    2.72   0
  -3  10  10    2.91    2.89   0
   2 -10 -10   13.69    3.11   0
  -2  10  10   17.82    2.95   0
  -2 -10  10   18.17    2.80   0
   1 -10 -10    0.26    3.08   0
  -1 -10  10   -0.72    1.96   0
  -1  10  10   -0.77    2.85   0
   0 -10 -10    1.06    2.12   0
   0 -10  10    1.00    2.02   0
   0  10  10    3.03    2.10   0
  -1 -10 -10    0.73    3.12   0
   1 -10  10    0.49    3.18   0
   1  10  10   -1.55    2.15   0
  -6 -11  10    3.44    3.14   0
  -6  11  10   -0.21    4.16   0
  -6 -11  10    2.72    2.22   0
  -5 -11  10    4.93    2.26   0
  -5 -11  10    7.97    2.22   0
  -5  11  10    9.04    3.18   0
   4 -11 -10    2.58    3.20   0
  -4 -11  10   -0.77    2.07   0
  -4  11  10    1.17    3.01   0
  -4 -11  10    2.08    2.97   0
   3 -11 -10    7.46    2.97   0
  -3 -11  10    5.05    2.00   0
  -3  11  10    0.34    2.92   0
  -3 -11  10    2.06    2.94   0
  -2 -11  10    2.39    2.91   0
   2 -11 -10    0.41    2.24   0
  -2  11  10    3.72    2.94   0
   1 -11 -10    2.30    2.91   0
  -1  11  10    2.43    2.98   0
  -1 -11  10    1.01    2.14   0
   0 -11 -10    0.23    3.14   0
   0 -11  10    1.01    3.01   0
   0  11  10    0.39    2.04   0
   1 -11  10   -0.56    2.36   0
   1  11  10   -1.80    3.07   0
  -1 -11 -10    3.13    3.35   0
  -5 -12  10    1.50    2.19   0
  -5  12  10    1.56    3.17   0
  -5 -12  10    1.03    3.01   0
   4 -12 -10   12.40    3.60   0
  -4 -12  10   18.30    3.08   0
  -4  12  10   11.61    3.27   0
  -4 -12  10   18.07    3.18   0
  -3 -12  10   10.71    3.01   0
  -3  12  10    8.34    2.98   0
  -3 -12  10    8.62    2.28   0
   3 -12 -10   11.74    3.15   0
  -2 -12  10    1.24    2.00   0
   2 -12 -10    0.42    2.97   0
  -2  12  10   -0.33    2.82   0
   1 -12 -10    1.89    3.08   0
  -1  12  10   -0.77    2.19   0
  -1 -12  10    2.24    2.90   0
   0 -12 -10   -1.53    3.21   0
   0 -12  10   -0.58    3.14   0
   0  12  10   -0.92    2.23   0
  -4 -13  10    2.26    2.26   0
  -4 -13  10    1.90    2.22   0
  -4  13  10    2.61    2.39   0
   4 -13 -10    5.25    3.62   0
  -3 -13  10    2.26    2.20   0
  -3  13  10    0.15    3.10   0
  -3 -13  10    4.73    3.09   0
   3 -13 -10    0.27    3.29   0
  -2 -13  10    1.36    3.08   0
   2 -13 -10   -1.03    3.24   0
  -2  13  10   -0.83    2.20   0
  -2 -13  10    3.16    3.09   0
   1 -13 -10    1.09    3.24   0
  -1  13  10    0.95    3.16   0
  -1 -13  10    1.74    2.27   0
  -3 -14  10    3.30    3.12   0
  -3  14  10    1.97    3.15   0
   3 -14 -10    1.99    2.39   0
  -3 -14  10   -0.09    2.14   0
  -2 -14  10    1.90    2.24   0
   2 -14 -10    0.68    3.33   0
  -2  14  10    1.59    2.40   0
  -2 -14  10   -0.10    2.27   0
  -7  -1  11    0.11    3.17   0
  -7   1  11   -0.85    3.11   0
  -7   1  11    0.98    3.12   0
  -7  -1  11    0.98    3.26   0
  -6   1  11   16.68    2.21   0
  -6  -1  11   15.99    2.39   0
  -5   1  11    1.57    2.88   0
  -5  -1  11    1.25    2.67   0
  -4   1  11    4.04    2.75   0
  -4  -1  11    2.98    2.68   0
   3  -1 -11   -0.82    2.70   0
  -3   1  11   -0.43    1.95   0
  -3  -1  11   -0.10    2.65   0
  -2   1  11    3.26    1.96   0
  -2  -1  11    7.24    2.75   0
   2   1 -11    5.31    2.69   0
   2  -1 -11    5.57    1.90   0
  -1   1  11    6.57    2.83   0
  -1  -1  11    8.79    2.06   0
   1  -1 -11    5.38    1.98   0
   1   1 -11    6.29    1.99   0
   0  -1 -11    3.04    2.04   0
   0   1  11    2.27    2.07   0
   0  -1  11    2.42    2.03   0
   0   1 -11    0.60    2.00   0
   1  -1  11    3.45    2.13   0
  -1   1 -11    0.97    3.01   0
  -1  -1 -11    3.11    3.05   0
   1   1  11    3.45    3.09   0
  -7  -2  11   27.47    3.34   0
  -7  -2  11   20.77    2.56   0
  -7   2  11   29.27    3.36   0
  -7   2  11   33.63    3.37   0
  -6  -2  11    2.85    2.94   0
  -6   2  11    0.26    2.12   0
  -6  -2  11    1.37    2.94   0
  -5   2  11    0.39    2.08   0
  -5  -2  11   -0.57    1.92   0
  -4   2  11    5.79    1.97   0
  -4  -2  11    4.11    2.68   0
  -3   2  11   15.54    2.73   0
  -3  -2  11   14.12    2.10   0
   3  -2 -11   14.90    2.02   0
  -2   2  11    3.72    2.71   0
   2   2 -11    4.93    1.97   0
  -2  -2  11    3.38    2.76   0
   2  -2 -11    3.33    1.95   0
   1   2 -11    5.80    1.97   0
  -1   2  11    6.71    2.87   0
   1  -2 -11    6.80    2.80   0
  -1  -2  11    7.54    2.00   0
   0   2  11    3.26    2.02   0
   0  -2  11    5.08    2.95   0
   0   2 -11    1.00    2.89   0
   0  -2 -11   -0.56    2.79   0
   1  -2  11    6.13    2.97   0
  -1   2 -11    2.53    3.07   0
  -1  -2 -11    3.19    3.12   0
   1   2  11    5.67    3.16   0
  -7  -3  11   10.47    3.28   0
  -7  -3  11   13.91    2.34   0
  -7   3  11   20.63    3.28   0
  -7   3  11   11.71    3.39   0
  -6  -3  11   -0.03    2.95   0
  -6   3  11   -0.77    2.00   0
  -6  -3  11    0.93    2.94   0
  -5   3  11   -1.13    2.93   0
  -5  -3  11    1.08    2.03   0
  -4   3  11   -0.72    2.01   0
  -4  -3  11   -1.83    2.67   0
  -3   3  11    6.36    2.76   0
   3  -3 -11    8.82    2.77   0
  -3  -3  11    6.41    1.98   0
  -2   3  11   -0.45    1.94   0
   2   3 -11   -0.33    1.93   0
  -2  -3  11    3.61    2.78   0
   2  -3 -11    0.95    2.71   0
   1  -3 -11    5.03    2.86   0
  -1   3  11    3.87    2.01   0
  -1  -3  11    1.96    2.83   0
   1   3 -11    2.89    2.83   0
   0  -3  11    2.65    2.84   0
   0  -3 -11   -1.81    2.93   0
   0   3 -11    1.39    2.84   0
   0   3  11    1.31    2.96   0
   1  -3  11    3.03    2.22   0
  -1   3 -11    4.18    3.04   0
  -1  -3 -11    3.19    2.25   0
   1   3  11    5.33    3.14   0
  -7  -4  11   -0.83    3.15   0
  -7  -4  11    1.31    3.09   0
  -7   4  11    2.51    3.26   0
  -7   4  11    1.85    3.19   0
  -6  -4  11    0.75    2.08   0
  -6   4  11   -0.00    3.03   0
  -6  -4  11    1.58    2.18   0
  -5  -4  11   21.67    2.96   0
  -5   4  11   18.28    2.90   0
   4  -4 -11    1.37    2.14   0
  -4   4  11    1.17    2.09   0
  -4  -4  11   -0.46    2.79   0
   3  -4 -11   11.76    2.15   0
  -3   4  11   10.80    2.09   0
  -3  -4  11   13.85    2.91   0
  -2   4  11    7.69    2.75   0
   2  -4 -11    7.43    1.97   0
  -2  -4  11    4.99    2.81   0
  -1   4  11    6.09    2.94   0
   1   4 -11    2.47    2.97   0
  -1  -4  11    7.68    2.86   0
   1  -4 -11    5.27    1.98   0
   0  -4  11    0.74    2.19   0
   0   4 -11    0.64    2.13   0
   0  -4 -11    0.08    2.00   0
   0   4  11    1.98    2.86   0
   1  -4  11    1.79    3.06   0
  -1  -4 -11    2.74    3.08   0
  -1   4 -11    1.30    2.13   0
   1   4  11    1.63    3.06   0
  -7  -5  11   -0.68    3.28   0
  -7  -5  11   -0.51    3.22   0
  -7   5  11    0.58    3.35   0
  -7   5  11    1.12    3.31   0
  -6  -5  11   13.26    2.99   0
  -6   5  11   10.65    2.29   0
  -6  -5  11   14.36    3.15   0
  -5  -5  11    0.37    2.82   0
  -5   5  11    2.53    2.90   0
  -4   5  11   -0.31    2.78   0
   4  -5 -11    0.61    2.87   0
  -4  -5  11   -0.72    1.90   0
  -3   5  11    7.30    2.03   0
  -3  -5  11    4.83    2.78   0
   3  -5 -11    3.10    2.88   0
  -2   5  11    3.38    2.75   0
   2  -5 -11    3.92    2.82   0
  -2  -5  11    4.62    2.04   0
  -1  -5  11   -0.45    2.00   0
   1   5 -11    0.18    2.01   0
   1  -5 -11    5.59    2.89   0
  -1   5  11    1.23    2.03   0
   0   5 -11    6.28    3.03   0
   0  -5  11    4.01    2.99   0
   0  -5 -11    7.26    2.97   0
   0   5  11    6.71    2.13   0
   1  -5  11    0.88    2.28   0
  -1   5 -11    0.87    3.07   0
  -1  -5 -11    0.95    2.27   0
   1   5  11    0.97    2.21   0
  -6   6  11    3.31    2.29   0
  -6  -6  11    2.69    2.18   0
  -6  -6  11   -0.42    2.09   0
  -5  -6  11    2.34    2.89   0
  -5   6  11    1.56    2.94   0
  -4  -6  11    0.80    2.76   0
  -4   6  11    2.19    3.02   0
   4  -6 -11   -0.43    3.03   0
  -3   6  11    1.46    2.85   0
   3  -6 -11    3.84    2.03   0
  -3  -6  11    3.14    2.82   0
  -2   6  11    3.42    2.75   0
   2  -6 -11    4.49    2.01   0
  -2  -6  11    3.14    2.91   0
  -1  -6  11    0.66    2.88   0
   1  -6 -11   -0.20    1.99   0
  -1   6  11    2.05    2.84   0
   0  -6  11    1.53    2.18   0
   0  -6 -11    1.29    3.07   0
   0   6  11   -0.14    2.99   0
   0   6 -11    2.08    2.95   0
   1  -6  11   -0.83    2.30   0
  -1  -6 -11   -1.26    3.25   0
   1   6  11    1.82    2.23   0
  -1   6 -11   -1.36    2.24   0
  -6   7  11    3.42    3.15   0
  -6  -7  11    1.23    3.08   0
  -6  -7  11    1.05    3.11   0
  -5   7  11    4.53    2.91   0
  -5  -7  11    2.65    2.04   0
  -5  -7  11    5.35    3.00   0
  -4  -7  11    1.32    2.01   0
  -4   7  11    0.81    2.04   0
   4  -7 -11    1.21    3.20   0
  -3   7  11    2.29    2.89   0
   3  -7 -11    2.15    2.10   0
  -3  -7  11    0.51    1.96   0
  -2  -7  11    5.09    2.98   0
  -2   7  11    6.62    2.91   0
   2  -7 -11    5.71    2.93   0
  -1  -7  11    2.56    2.96   0
   1  -7 -11    3.54    2.12   0
  -1   7  11    7.27    3.00   0
   0  -7  11    1.71    2.25   0
   0  -7 -11    4.91    2.27   0
   0   7  11    9.12    3.08   0
   1   7  11    0.31    3.34   0
  -6  -8  11    1.15    3.06   0
  -6   8  11    2.38    3.32   0
  -6  -8  11   -1.49    3.14   0
  -5   8  11    1.67    3.10   0
  -5  -8  11    1.96    2.10   0
  -5  -8  11    0.87    3.07   0
  -4   8  11   -0.04    2.98   0
  -4  -8  11    1.19    2.07   0
   4  -8 -11   -1.43    2.99   0
   3  -8 -11    4.68    2.33   0
  -3  -8  11    7.90    2.90   0
  -3   8  11    3.15    2.04   0
  -2  -8  11   16.02    3.00   0
  -2   8  11   10.83    3.09   0
   2  -8 -11   13.55    3.05   0
  -1  -8  11    3.36    2.97   0
   1  -8 -11    2.77    3.07   0
  -1   8  11    7.82    2.96   0
   0  -8 -11    1.85    2.13   0
   0  -8  11    4.39    2.27   0
   0   8  11    2.99    3.10   0
  -5   9  11    1.06    3.22   0
  -5  -9  11    0.62    2.12   0
  -5  -9  11   -0.68    3.06   0
  -4  -9  11    6.24    2.12   0
   4  -9 -11    4.77    3.36   0
  -4   9  11    5.34    3.01   0
   3  -9 -11    9.36    2.34   0
  -3   9  11    7.69    3.12   0
  -3  -9  11    8.94    3.07   0
  -2  -9  11    0.67    2.08   0
   2  -9 -11    1.19    3.11   0
  -2   9  11   -1.34    2.91   0
   1  -9 -11   -0.18    3.13   0
  -1  -9  11    1.72    3.08   0
  -1   9  11    2.01    2.21   0
   0  -9 -11   -0.13    2.24   0
   0  -9  11    0.52    2.08   0
   0   9  11   -1.46    2.18   0
  -5 -10  11    8.41    2.35   0
  -5  10  11    5.12    2.49   0
  -5 -10  11    5.10    3.23   0
  -4 -10  11    3.39    2.15   0
   4 -10 -11    2.23    3.35   0
  -4  10  11    0.21    3.08   0
  -4 -10  11    2.31    2.19   0
   3 -10 -11    4.56    3.28   0
  -3  10  11    5.88    2.20   0
  -3 -10  11    4.34    2.25   0
   2 -10 -11    3.87    3.17   0
  -2  10  11   -0.51    3.06   0
  -2 -10  11    1.85    3.05   0
   1 -10 -11    2.99    2.35   0
  -1 -10  11    1.15    3.19   0
  -1  10  11   -0.41    2.23   0
  -4 -11  11    1.06    3.21   0
   4 -11 -11    1.36    3.56   0
  -4  11  11   -1.10    3.22   0
  -4 -11  11   -0.21    2.30   0
  -3 -11  11   -0.05    2.21   0
   3 -11 -11    1.02    3.23   0
  -3  11  11    1.47    3.11   0
   2 -11 -11   -0.34    2.33   0
  -2  11  11   -0.03    2.27   0
  -2 -11  11   -0.03    2.90   0
  -1 -11  11    3.30    3.25   0
  -6   0  12   -0.39    2.25   0
  -5   0  12    1.60    2.11   0
  -4   0  12    2.33    2.09   0
  -3   0  12    5.98    3.00   0
   3   0 -12    5.16    2.93   0
  -2   0  12   16.51    2.26   0
   2   0 -12   18.45    3.10   0
  -1   0  12    1.25    2.12   0
   1   0 -12   -0.18    2.20   0
   0   0  12    4.93    3.21   0
   0   0 -12    2.26    3.23   0
  -6   1  12    7.59    3.30   0
  -6  -1  12    7.97    3.26   0
  -5   1  12    7.72    3.07   0
  -5  -1  12    3.25    2.06   0
  -4   1  12    1.40    2.91   0
  -4  -1  12    2.14    2.91   0
  -3   1  12    3.46    2.94   0
  -3  -1  12    0.73    2.02   0
   3  -1 -12   -1.12    2.00   0
   2   1 -12    0.36    2.05   0
  -2   1  12   -1.00    2.13   0
   2  -1 -12    1.01    3.07   0
  -2  -1  12   -1.96    2.15   0
   1   1 -12    1.42    2.13   0
  -1   1  12    1.34    2.24   0
  -1  -1  12    3.68    3.04   0
   1  -1 -12    0.64    3.16   0
   0   1  12   -3.95    3.33   0
   0  -1  12    1.74    2.26   0
   0  -1 -12    0.96    2.34   0
   0   1 -12   -3.71    3.18   0
  -6   2  12    4.17    2.35   0
  -6  -2  12    2.48    3.28   0
  -5   2  12    1.97    2.18   0
  -5  -2  12    2.10    2.17   0
  -4   2  12    2.85    2.77   0
  -4  -2  12    3.13    2.92   0
  -3   2  12   -0.41    2.85   0
   3  -2 -12    1.86    3.03   0
  -3  -2  12   -0.59    2.10   0
  -2   2  12    8.22    3.08   0
  -2  -2  12    3.80    2.20   0
   2   2 -12    2.98    2.19   0
   2  -2 -12    3.41    2.23   0
  -1   2  12   -0.69    2.14   0
  -1  -2  12    2.18    3.04   0
   1  -2 -12    0.47    3.06   0
   1   2 -12    0.93    2.16   0
   0  -2  12    2.98    2.38   0
   0  -2 -12    3.36    3.27   0
   0   2 -12    1.32    3.21   0
   0   2  12    2.54    3.28   0
  -6   3  12    1.01    2.27   0
  -6  -3  12    0.97    3.35   0
  -6  -3  12    6.94    3.18   0
  -5   3  12    8.68    2.42   0
  -5  -3  12   11.36    2.30   0
  -4   3  12    3.49    3.03   0
  -4  -3  12    0.67    2.16   0
  -3   3  12    1.83    2.97   0
  -3  -3  12   -0.04    3.03   0
   3  -3 -12    1.35    2.15   0
  -2   3  12    0.09    3.00   0
  -2  -3  12    0.83    3.11   0
   2   3 -12   -0.66    2.03   0
   2  -3 -12   -0.47    3.05   0
  -1   3  12    2.15    3.06   0
   1   3 -12    0.23    2.11   0
   1  -3 -12   -2.06    2.22   0
  -1  -3  12    0.85    2.19   0
   0  -3  12    4.37    3.32   0
   0   3 -12    0.00    3.34   0
   0   3  12    2.05    3.26   0
  -6   4  12    0.77    2.36   0
  -6  -4  12   -0.95    2.40   0
  -6  -4  12   -0.14    2.29   0
  -5   4  12    0.83    3.16   0
  -5  -4  12    1.62    2.15   0
  -4   4  12    1.43    2.06   0
   4  -4 -12   -0.91    2.12   0
  -4  -4  12    0.39    2.14   0
  -3   4  12   -0.69    2.19   0
   3  -4 -12    0.74    3.04   0
  -3  -4  12   -0.57    3.05   0
  -2   4  12    3.76    2.21   0
  -2  -4  12    2.06    2.16   0
   2  -4 -12    1.66    2.26   0
   1  -4 -12    2.04    3.06   0
  -1  -4  12    4.26    3.10   0
   1   4 -12    1.95    2.14   0
  -1   4  12   -0.93    3.15   0
  -5   5  12    2.70    2.38   0
  -5  -5  12    2.38    3.14   0
  -4   5  12   -0.68    2.24   0
   4  -5 -12    1.00    3.17   0
  -4  -5  12    2.83    3.04   0
   3  -5 -12    4.71    2.21   0
  -3   5  12    2.56    3.15   0
  -3  -5  12    3.99    2.26   0
  -2   5  12    5.03    3.09   0
   2  -5 -12    2.17    3.19   0
  -2  -5  12    2.97    3.00   0
   1  -5 -12    4.20    3.21   0
  -1  -5  12    1.32    2.25   0
   1   5 -12    0.42    2.24   0
  -1   5  12   -0.11    2.19   0
  -5   6  12    0.39    3.25   0
  -5  -6  12    1.83    3.09   0
  -4   6  12    5.79    2.38   0
   4  -6 -12    3.29    3.42   0
  -4  -6  12    3.92    2.30   0
  -3   6  12    0.80    3.09   0
  -3  -6  12   -0.21    2.13   0
   3  -6 -12   -0.90    2.08   0
   2  -6 -12    6.82    3.29   0
  -2  -6  12    2.74    2.22   0
  -2   6  12    5.67    3.25   0
  -1  -6  12    9.52    3.27   0
  -1   6  12    9.88    3.19   0
   1  -6 -12    3.51    2.24   0
  -5   7  12   -0.21    3.24   0
  -4   7  12    1.91    3.17   0
   4  -7 -12    1.59    3.42   0
  -4  -7  12    2.16    2.27   0
  -3   7  12    0.48    3.20   0
   3  -7 -12   -0.21    2.29   0
  -3  -7  12    0.77    3.12   0
   2  -7 -12    2.73    3.29   0
  -2  -7  12    6.48    3.22   0
  -2   7  12    2.93    2.28   0
  -4   8  12   11.21    3.27   0
  -4  -8  12    8.71    2.32   0
   3  -8 -12    0.80    2.38   0
  -3  -8  12    0.68    3.23   0
  -3   8  12    0.64    3.30   0
  -2  -8  12    1.30    3.36   0
;
_shelx_hkl_checksum     43198
_shelx_res_file
;
TITL shelxt_a.res in P2(1)/c
    shelx.res
    created by SHELXL-2018/3 at 17:35:36 on 15-Aug-2019
CELL  0.71073   6.9932  16.2916   9.3544   90.000  110.168   90.000
ZERR     4.00   0.0005   0.0009   0.0007    0.000    0.006    0.000
LATT   1
SYMM  - X, 1/2 + Y, 1/2 - Z
SFAC  C    H    N    O    S
UNIT  40 40 8 4 4
MERG   2
OMIT    -2.00  52.00
EQIV $1 -x+2, -y+1, -z+1
HTAB N1 O1_$1
EQIV $2 x-1, y, z+1
HTAB C10 O1_$2
DELU     0.0010   0.010 C8 C9
SIMU     0.0040   0.080   1.700 C8 C9
ISOR     0.0100 C8 C9
FMAP   2
PLAN    5
ACTA
BOND   $H
CONF
LIST   6
L.S.  25
WGHT    0.079000
FVAR       0.72643
S1    5    0.230307    0.425257    0.989253    11.00000    0.09786    0.07365 =
         0.07292   -0.01387    0.04755   -0.01472
O1    4    0.884418    0.417240    0.362569    11.00000    0.08949    0.08159 =
         0.07463   -0.01031    0.05401   -0.01438
N2    3    0.691022    0.456650    0.660003    11.00000    0.05936    0.06194 =
         0.05265   -0.00293    0.02720   -0.00396
N1    3    0.809689    0.454513    0.568175    11.00000    0.06038    0.06438 =
         0.05804   -0.00651    0.03117   -0.01077
C4    1    0.561781    0.398387    0.643974    11.00000    0.05335    0.05348 =
         0.05223   -0.00070    0.02155    0.00116
C7    1    0.194873    0.348948    0.856302    11.00000    0.05214    0.05611 =
         0.04649    0.00541    0.01649    0.00323
C6    1    0.306494    0.346664    0.751675    11.00000    0.05728    0.05298 =
         0.05416   -0.00155    0.02416    0.00020
AFIX  43
H6    2    0.277544    0.303662    0.682065    11.00000   -1.20000
AFIX   0
C5    1    0.446794    0.400537    0.746091    11.00000    0.06099    0.05648 =
         0.05249   -0.00425    0.02609   -0.00335
AFIX  43
H5    2    0.473561    0.443933    0.814790    11.00000   -1.20000
AFIX   0
C8    1    0.048420    0.293841    0.866043    11.00000    0.06514    0.06595 =
         0.05427    0.00488    0.02492   -0.00875
AFIX  43
H8    2    0.005051    0.248100    0.803758    11.00000   -1.20000
AFIX   0
C1    1    0.773400    0.411331    0.438948    11.00000    0.06546    0.05541 =
         0.05499    0.00144    0.02785    0.00231
C2    1    0.588045    0.359250    0.395967    11.00000    0.06961    0.06679 =
         0.05995   -0.01177    0.02807   -0.00523
AFIX  23
H2A   2    0.607918    0.311934    0.339710    11.00000   -1.20000
H2B   2    0.473610    0.390273    0.329261    11.00000   -1.20000
AFIX   0
C3    1    0.537640    0.330007    0.532543    11.00000    0.07566    0.06387 =
         0.07982   -0.01498    0.04593   -0.01334
AFIX  23
H3A   2    0.398564    0.309944    0.499271    11.00000   -1.20000
H3B   2    0.627316    0.285060    0.581438    11.00000   -1.20000
AFIX   0
C10   1    0.056969    0.383834    1.057223    11.00000    0.08686    0.08853 =
         0.05828    0.00624    0.04030    0.00845
AFIX  43
H10   2    0.023862    0.405884    1.137400    11.00000   -1.20000
AFIX   0
C9    1   -0.025984    0.316344    0.982849    11.00000    0.06855    0.09095 =
         0.06242    0.00972    0.03286   -0.00967
AFIX  43
H9    2   -0.124891    0.286306    1.005625    11.00000   -1.20000
AFIX   0
H1    2    0.901879    0.489682    0.592544    11.00000    0.05790
HKLF 4
REM  shelxt_a.res in P2(1)/c
REM wR2 = 0.1346, GooF = S = 1.022, Restrained GooF = 1.035 for all data
REM R1 = 0.0446 for 1394 Fo > 4sig(Fo) and 0.0657 for all 1971 data
REM 131 parameters refined using 19 restraints
END
WGHT      0.0790      0.0000
REM Highest difference peak  0.241,  deepest hole -0.343,  1-sigma level  0.041
Q1    1   0.0242  0.3240  0.8286  11.00000  0.05    0.24
Q2    1   0.1397  0.2966  0.8791  11.00000  0.05    0.22
Q3    1   0.2395  0.3656  0.9256  11.00000  0.05    0.16
Q4    1   0.4517  0.3556  0.4647  11.00000  0.05    0.15
Q5    1   0.0422  0.2995  0.9222  11.00000  0.05    0.14
;
_shelx_res_checksum     65775
