# Supplementary material for: Crystal structure, Hirshfeld surface analysis and DFT studies of 6-[(E)-2-(thio­phen-2-yl)ethenyl]-4,5-di­hydro­pyridazin-3(2H)-one
Source: Acta Crystallogr E Crystallogr Commun. 2019 Nov 15;75(Pt 12):1880–3. doi: 10.1107/S2056989019015147 (PMC6895948; doi:10.1107/S2056989019015147)
Supplement: Supplementary file 2 [file e-75-01880-Isup2.hkl]

data_I                                                                          
_shelx_title ' shelxt_a.res in P2(1)/c'                                         
_shelx_refln_list_code          4                                               
_shelx_F_calc_maximum      140.55                                               
_exptl_crystal_F_000       432.00                                               
_reflns_d_resolution_high  0.8108                                               
                                                                                
loop_                                                                           
 _space_group_symop_operation_xyz                                               
 'x, y, z'                                                                      
 '-x, y+1/2, -z+1/2'                                                            
 '-x, -y, -z'                                                                   
 'x, -y-1/2, z-1/2'                                                             
                                                                                
_cell_length_a     6.9932                                                       
_cell_length_b    16.2916                                                       
_cell_length_c     9.3544                                                       
_cell_angle_alpha  90.000                                                       
_cell_angle_beta  110.168                                                       
_cell_angle_gamma  90.000                                                       
                                                                                
_shelx_F_squared_multiplier     1.000                                           
                                                                                
loop_                                                                           
 _refln_index_h                                                                 
 _refln_index_k                                                                 
 _refln_index_l                                                                 
 _refln_F_squared_calc                                                          
 _refln_F_squared_meas                                                          
 _refln_F_squared_sigma                                                         
 _refln_observed_status                                                         
   1   0   0        123.08        170.19         5.61 o                         
   2   0   0        219.67        174.43         4.42 o                         
   3   0   0        320.92        324.63        23.58 o                         
   4   0   0        614.84        703.36        24.10 o                         
   5   0   0        122.76        112.86         3.45 o                         
   6   0   0         27.90         32.86         3.16 o                         
   7   0   0          0.03          2.57         3.09 o                         
   8   0   0         41.39         48.85         8.53 o                         
   1   1   0        318.86        364.41         9.23 o                         
   2   1   0        289.22        302.61         3.71 o                         
   3   1   0        633.50        568.37         7.02 o                         
   4   1   0        119.90        128.70         3.56 o                         
   5   1   0         12.84         13.72         1.80 o                         
   6   1   0         21.53         21.89         1.90 o                         
   7   1   0          3.90          4.98         2.19 o                         
   8   1   0          0.17          0.97         2.55 o                         
   0   2   0       2141.43       2198.02        50.44 o                         
   1   2   0         50.22         71.49         2.84 o                         
   2   2   0       3589.95       3503.99        21.72 o                         
   3   2   0        657.07        637.01         7.56 o                         
   4   2   0          9.17          9.36         1.63 o                         
   5   2   0          0.29          2.04         1.86 o                         
   6   2   0          4.76          6.16         2.09 o                         
   7   2   0          1.28          1.65         2.24 o                         
   8   2   0          0.30          0.86         2.59 o                         
   1   3   0         48.56         71.95         3.37 o                         
   2   3   0         47.86         59.54         2.52 o                         
   3   3   0        430.86        394.23         7.52 o                         
   4   3   0         16.11         14.26         1.69 o                         
   5   3   0         86.96         79.90         2.09 o                         
   6   3   0         14.82         16.77         1.94 o                         
   7   3   0          0.88          1.30         2.03 o                         
   8   3   0          1.21          1.30         2.76 o                         
   0   4   0      10816.89      10435.68       403.40 o                         
   1   4   0        782.77        779.60        17.98 o                         
   2   4   0         90.14         94.46         2.46 o                         
   3   4   0        223.06        241.12         3.80 o                         
   4   4   0         42.32         41.74         2.18 o                         
   5   4   0         16.05         15.06         2.06 o                         
   6   4   0         44.03         44.00         2.39 o                         
   7   4   0          2.38          3.28         2.14 o                         
   1   5   0       1126.68       1151.55        43.42 o                         
   2   5   0        258.62        268.57         4.00 o                         
   3   5   0        123.80        168.46         4.02 o                         
   4   5   0        130.02        131.04         5.10 o                         
   5   5   0        176.70        168.78         5.35 o                         
   6   5   0          6.70          9.57         1.94 o                         
   7   5   0         26.40         26.44         2.37 o                         
   0   6   0       2012.96       1822.20       117.07 o                         
   1   6   0        201.23        204.93         9.49 o                         
   2   6   0        533.67        481.00        12.94 o                         
   3   6   0        417.43        412.92         7.37 o                         
   4   6   0         45.93         41.10         2.03 o                         
   5   6   0          6.85          6.88         2.09 o                         
   6   6   0         84.94         75.95         2.25 o                         
   7   6   0          1.30          2.20         2.19 o                         
   1   7   0        152.88        161.77         5.49 o                         
   2   7   0         13.70         19.00         2.20 o                         
   3   7   0          1.67          2.83         1.73 o                         
   4   7   0          8.86         10.52         2.31 o                         
   5   7   0         13.76         13.49         2.05 o                         
   6   7   0          0.11          1.21         2.05 o                         
   7   7   0         11.98         11.31         2.25 o                         
   0   8   0       1945.84       1736.83       104.81 o                         
   1   8   0        232.17        257.85        12.58 o                         
   2   8   0        536.98        471.73        13.50 o                         
   3   8   0         35.27         34.89         2.35 o                         
   4   8   0        102.66        104.83         3.11 o                         
   5   8   0         11.63         17.21         2.44 o                         
   6   8   0          3.59          3.01         2.08 o                         
   7   8   0          2.09          4.89         2.66 o                         
   1   9   0        116.77         91.66         4.98 o                         
   2   9   0        120.33        106.73         3.98 o                         
   3   9   0         80.98         68.49         3.49 o                         
   4   9   0          7.78         10.02         2.26 o                         
   5   9   0         28.36         23.63         4.83 o                         
   6   9   0          4.00          5.84         2.64 o                         
   7   9   0          0.96          1.11         3.01 o                         
   0  10   0          1.03          1.14         2.41 o                         
   1  10   0         37.03         43.88         2.72 o                         
   2  10   0        636.79        608.85        21.27 o                         
   3  10   0          3.14          4.08         2.14 o                         
   4  10   0          7.18          0.81         2.80 o                         
   5  10   0          0.41          3.87         2.89 o                         
   6  10   0         50.69         38.67         4.21 o                         
   7  10   0          1.12          2.21         2.94 o                         
   1  11   0        313.37        279.37        13.65 o                         
   2  11   0          9.35          6.47         2.07 o                         
   3  11   0        374.11        363.75        35.39 o                         
   4  11   0         33.41         34.24         3.96 o                         
   5  11   0          0.22         -0.56         2.12 o                         
   6  11   0          1.76          2.03         3.32 o                         
   0  12   0        213.62        188.45        19.41 o                         
   1  12   0         10.59         11.14         2.19 o                         
   2  12   0         68.93         65.40         3.48 o                         
   3  12   0         83.16         85.02        13.82 o                         
   4  12   0         30.94         32.93         3.01 o                         
   5  12   0          0.18          0.12         2.61 o                         
   6  12   0          9.25          9.33         2.84 o                         
   1  13   0         17.27         15.57         2.22 o                         
   2  13   0         41.79         38.13         2.37 o                         
   3  13   0          1.37          4.55         2.84 o                         
   4  13   0          0.02          2.60         2.97 o                         
   5  13   0         17.24         18.77         4.46 o                         
   6  13   0          4.82          5.05         2.96 o                         
   0  14   0         29.20         32.50         2.87 o                         
   1  14   0         48.56         50.06         3.11 o                         
   2  14   0        174.37        149.08         8.54 o                         
   3  14   0          5.06          6.69         3.01 o                         
   4  14   0          0.48          4.48         2.46 o                         
   5  14   0          5.01         11.66         3.33 o                         
   1  15   0        118.13        125.03         7.71 o                         
   2  15   0          2.55          2.06         2.29 o                         
   3  15   0         50.21         52.87         4.82 o                         
   4  15   0          0.00          0.24         2.80 o                         
   5  15   0          2.00          2.83         4.88 o                         
   0  16   0         74.74         94.45         5.02 o                         
   1  16   0         26.18         28.61         4.50 o                         
   2  16   0          4.27          3.70         2.33 o                         
   3  16   0          0.84          1.20         3.09 o                         
   4  16   0          0.25          1.50         2.71 o                         
   1  17   0         36.67         41.69         3.42 o                         
   2  17   0          0.12          2.47         2.34 o                         
   3  17   0         24.84         23.02         2.86 o                         
   4  17   0          3.66          6.27         2.94 o                         
   0  18   0          9.44         12.28         4.70 o                         
   1  18   0          5.18          6.97         3.75 o                         
   2  18   0         17.76         16.84         2.28 o                         
   3  18   0          1.11          0.44         3.37 o                         
   1  19   0         11.67         10.38         3.64 o                         
   2  19   0          1.02          3.56         2.66 o                         
   0  20   0          9.62          8.55         5.38 o                         
  -8   1   1          7.31         10.69         2.52 o                         
  -7   1   1          4.53          8.21         1.91 o                         
  -6   1   1          8.39         10.51         2.02 o                         
  -5   1   1         15.17         15.25         1.91 o                         
  -4   1   1        751.56        680.76        10.23 o                         
  -3   1   1         33.28         39.53         2.21 o                         
  -2   1   1        552.87        534.13         5.67 o                         
  -1   1   1        814.26        858.77        20.63 o                         
   0   1   1        300.06        401.16         5.65 o                         
   1   1   1       3210.88       3397.04        41.35 o                         
   2   1   1          0.78          6.57         1.60 o                         
   3   1   1        242.79        250.01         4.52 o                         
   4   1   1         83.17         64.16         1.85 o                         
   5   1   1         26.67         26.07         1.61 o                         
   6   1   1          2.20          2.79         2.09 o                         
   7   1   1         14.13         16.92         2.41 o                         
  -8   2   1         67.79         65.82         2.81 o                         
  -7   2   1          5.42          6.24         2.28 o                         
  -6   2   1         65.99         68.14         2.37 o                         
  -5   2   1        273.03        278.75         4.17 o                         
  -4   2   1         77.29         59.77         1.94 o                         
  -3   2   1         10.67          7.04         1.72 o                         
  -2   2   1         44.07         49.13         2.40 o                         
  -1   2   1       6150.07       6050.33       187.73 o                         
   0   2   1       3016.13       3200.24        39.45 o                         
   1   2   1      19753.47      18353.80       226.54 o                         
   2   2   1        606.24        606.09         6.10 o                         
   3   2   1         30.87         29.05         1.79 o                         
   4   2   1        689.07        715.44        14.01 o                         
   5   2   1        149.61        152.27         3.37 o                         
   6   2   1          0.02          0.68         1.86 o                         
   7   2   1          2.96          5.77         2.17 o                         
  -8   3   1          6.07          6.89         2.47 o                         
  -7   3   1         31.38         30.68         2.44 o                         
  -6   3   1         30.94         38.06         2.29 o                         
  -5   3   1          9.41         10.34         1.69 o                         
  -4   3   1          1.85          2.03         1.43 o                         
  -3   3   1        452.56        459.04         4.43 o                         
  -2   3   1          3.20          4.06         2.39 o                         
  -1   3   1        521.65        501.17        16.68 o                         
   0   3   1        447.50        537.85        13.92 o                         
   1   3   1      13776.47      14049.34       223.98 o                         
   2   3   1        197.96        221.55         3.25 o                         
   3   3   1         21.91         21.79         1.75 o                         
   4   3   1         53.48         50.53         2.06 o                         
   5   3   1          0.72          2.35         1.61 o                         
   6   3   1         21.92         22.16         2.25 o                         
   7   3   1          2.57          2.76         2.47 o                         
  -8   4   1          5.59          7.07         3.00 o                         
  -7   4   1          0.44          1.67         2.43 o                         
  -6   4   1         26.26         31.83         2.09 o                         
  -5   4   1         93.72         91.85         2.26 o                         
  -4   4   1         19.41         24.68         2.08 o                         
  -3   4   1       1022.73        984.51        18.71 o                         
  -2   4   1       1095.36       1000.92         7.07 o                         
  -1   4   1       1323.85       1049.49        40.92 o                         
   0   4   1         99.69        132.85         3.94 o                         
   1   4   1      12695.17      12148.57       249.05 o                         
   2   4   1        676.85        706.83         8.23 o                         
   3   4   1        534.84        495.73         9.61 o                         
   4   4   1         25.51         26.72         1.97 o                         
   5   4   1          9.15         11.58         2.03 o                         
   6   4   1         19.91         27.55         2.03 o                         
   7   4   1          7.80          9.49         1.98 o                         
  -8   5   1          4.25          4.17         3.25 o                         
  -7   5   1          1.58          1.89         2.82 o                         
  -6   5   1          2.90          3.18         1.76 o                         
  -5   5   1          2.65          4.58         1.86 o                         
  -4   5   1        213.95        193.70         4.69 o                         
  -3   5   1          6.59          3.75         1.80 o                         
  -2   5   1        895.58        846.99         6.27 o                         
  -1   5   1        814.46        835.77        27.08 o                         
   0   5   1          1.78          1.08         1.82 o                         
   1   5   1          9.28         11.28         2.27 o                         
   2   5   1        397.54        397.50         4.18 o                         
   3   5   1          9.47         14.74         1.98 o                         
   4   5   1          0.36          1.30         1.74 o                         
   5   5   1          6.02          5.54         2.06 o                         
   6   5   1         10.24         11.21         2.31 o                         
   7   5   1          7.61          8.00         2.62 o                         
  -7   6   1          0.18          2.06         2.12 o                         
  -6   6   1          2.82          5.38         2.61 o                         
  -5   6   1         22.56         16.98         2.23 o                         
  -4   6   1          1.82          2.99         1.78 o                         
  -3   6   1         43.52         36.40         2.22 o                         
  -2   6   1         31.73         27.15         2.69 o                         
  -1   6   1       1082.95       1024.46        36.37 o                         
   0   6   1        494.37        476.10        12.32 o                         
   1   6   1          5.80          2.32         2.04 o                         
   2   6   1         61.11         60.94         2.31 o                         
   3   6   1        545.78        547.46        17.22 o                         
   4   6   1          6.18          6.34         1.92 o                         
   5   6   1          3.61          3.11         1.86 o                         
   6   6   1          0.47          3.28         2.22 o                         
   7   6   1          6.14          5.29         2.61 o                         
  -7   7   1          1.45          0.33         2.96 o                         
  -6   7   1         31.00         27.71         2.25 o                         
  -5   7   1          0.09         -2.47         2.69 o                         
  -4   7   1        111.27         92.04         3.98 o                         
  -3   7   1         63.57         51.97         2.77 o                         
  -2   7   1        458.44        351.70        25.61 o                         
  -1   7   1          1.83          3.15         1.39 o                         
   0   7   1        332.12        290.59         9.80 o                         
   1   7   1        200.59        220.50         4.65 o                         
   2   7   1        180.32        205.00        10.06 o                         
   3   7   1        107.07        105.35         3.57 o                         
   4   7   1        135.81        125.42         2.64 o                         
   5   7   1         33.45         33.60         2.14 o                         
   6   7   1          8.38         10.10         2.37 o                         
   7   7   1          3.89          5.62         2.78 o                         
  -7   8   1          3.87          4.02         2.34 o                         
  -6   8   1         15.15         13.52         2.18 o                         
  -5   8   1        231.28        197.58         3.26 o                         
  -4   8   1         41.85         39.54         4.78 o                         
  -3   8   1         29.49         24.94         2.48 o                         
  -2   8   1       1580.47       1575.00       109.21 o                         
  -1   8   1         22.11         25.30         1.99 o                         
   0   8   1        319.46        286.89        13.50 o                         
   1   8   1        668.13        648.89        21.41 o                         
   2   8   1        243.06        230.44         5.79 o                         
   3   8   1          0.46          0.16         1.93 o                         
   4   8   1         24.98         22.62         1.94 o                         
   5   8   1         10.16          8.51         2.01 o                         
   6   8   1         32.34         28.24         2.15 o                         
   7   8   1         17.26         15.55         2.92 o                         
  -7   9   1          0.02          6.50         2.76 o                         
  -6   9   1          7.80          7.73         2.53 o                         
  -5   9   1         53.13         47.23         2.69 o                         
  -4   9   1         30.05         32.75         2.37 o                         
  -3   9   1          3.06          3.79         2.11 o                         
  -2   9   1        103.25         93.26         6.05 o                         
  -1   9   1          1.76          3.10         1.59 o                         
   0   9   1          4.75          9.16         1.69 o                         
   1   9   1          2.86          1.32         1.44 o                         
   2   9   1         70.49         60.23         4.08 o                         
   3   9   1         12.44         16.04         2.18 o                         
   4   9   1          2.60          3.84         2.08 o                         
   5   9   1         10.50         12.50         2.27 o                         
   6   9   1          2.17          0.32         2.98 o                         
  -7  10   1          3.76          8.31         2.81 o                         
  -6  10   1          1.13         -0.16         2.56 o                         
  -5  10   1         33.91         35.37         3.16 o                         
  -4  10   1         67.14         69.30         5.74 o                         
  -3  10   1        205.46        186.86        14.55 o                         
  -2  10   1         71.01         64.57         4.29 o                         
  -1  10   1        201.42        186.18        10.33 o                         
   0  10   1         22.27         28.51         2.16 o                         
   1  10   1        622.47        544.25        27.38 o                         
   2  10   1          6.34          8.81         1.96 o                         
   3  10   1        187.07        165.15         9.04 o                         
   4  10   1        100.74        107.26         6.60 o                         
   5  10   1          1.41          2.27         2.39 o                         
   6  10   1          0.25          2.48         2.72 o                         
  -6  11   1          6.96          4.86         3.36 o                         
  -5  11   1         10.64          8.69         2.56 o                         
  -4  11   1          1.78         -0.28         2.74 o                         
  -3  11   1         83.08         59.98         5.87 o                         
  -2  11   1        132.94        126.12        10.67 o                         
  -1  11   1         16.69         21.44         1.91 o                         
   0  11   1         32.73         36.85         2.56 o                         
   1  11   1         64.75         56.11         4.24 o                         
   2  11   1         16.90         13.99         1.77 o                         
   3  11   1         13.86         11.10         1.81 o                         
   4  11   1         20.78         20.96         7.50 o                         
   5  11   1          0.66          1.39         3.16 o                         
   6  11   1          0.01          0.12         2.44 o                         
  -6  12   1         38.88         37.09         2.95 o                         
  -5  12   1          8.64          7.71         2.52 o                         
  -4  12   1         11.31         13.91         2.48 o                         
  -3  12   1         18.46         19.38         2.80 o                         
  -2  12   1         69.51         73.22         4.00 o                         
  -1  12   1        369.86        334.83        18.74 o                         
   0  12   1          0.06          0.48         2.14 o                         
   1  12   1          4.41          2.59         1.85 o                         
   2  12   1        230.74        239.98        10.65 o                         
   3  12   1         54.60         58.54         3.38 o                         
   4  12   1         23.62         26.86         3.73 o                         
   5  12   1          0.33          2.73         3.23 o                         
   6  12   1          0.23          3.16         2.87 o                         
  -6  13   1          0.05          4.66         5.68 o                         
  -5  13   1         20.01         22.36         2.80 o                         
  -4  13   1         19.01         20.64         2.99 o                         
  -3  13   1          9.15         13.15         2.36 o                         
  -2  13   1        349.60        336.80        22.93 o                         
  -1  13   1        343.39        313.67        17.79 o                         
   0  13   1         90.00         83.24         5.06 o                         
   1  13   1        101.10        110.51         5.83 o                         
   2  13   1        268.38        262.63        12.85 o                         
   3  13   1         50.72         52.39         4.14 o                         
   4  13   1         17.99         25.31         3.18 o                         
   5  13   1          2.40          3.22         2.38 o                         
  -6  14   1          1.02         -0.45         2.43 o                         
  -5  14   1         10.83         10.29         2.67 o                         
  -4  14   1          4.75          7.21         2.51 o                         
  -3  14   1         13.33         13.44         2.47 o                         
  -2  14   1          1.43          2.71         2.11 o                         
  -1  14   1          1.67          0.69         2.39 o                         
   0  14   1          0.13          0.84         1.94 o                         
   1  14   1        122.97        127.41         5.45 o                         
   2  14   1          3.47          2.96         1.88 o                         
   3  14   1          4.10          6.10         2.55 o                         
   4  14   1          3.99          5.13         3.28 o                         
   5  14   1          3.55          0.85         3.52 o                         
  -5  15   1          1.94          7.07         3.11 o                         
  -4  15   1         29.78         25.45         3.30 o                         
  -3  15   1         23.79         21.96         2.58 o                         
  -2  15   1         10.30         14.32         2.58 o                         
  -1  15   1          6.20          6.75         3.01 o                         
   0  15   1        168.31        175.90         9.42 o                         
   1  15   1          3.97          5.94         2.20 o                         
   2  15   1         13.73         16.86         2.03 o                         
   3  15   1          3.53          7.78         2.59 o                         
   4  15   1         21.50         20.19         3.42 o                         
   5  15   1          4.19          6.01         3.01 o                         
  -5  16   1          5.22          6.61         3.41 o                         
  -4  16   1          1.08          1.88         2.30 o                         
  -3  16   1          3.91          4.61         2.60 o                         
  -2  16   1          5.19          8.82         2.24 o                         
  -1  16   1        114.79        122.79         3.86 o                         
   0  16   1         24.90         25.82         2.61 o                         
   1  16   1          1.17          1.81         1.92 o                         
   2  16   1          9.61         11.98         1.99 o                         
   3  16   1         26.97         24.38         2.88 o                         
   4  16   1          0.83          3.18         2.78 o                         
  -4  17   1          0.40          0.38         3.48 o                         
  -3  17   1          2.02          2.02         3.31 o                         
  -2  17   1          0.92          1.70         3.06 o                         
  -1  17   1         38.12         40.91         3.48 o                         
   0  17   1          1.31          0.51         2.59 o                         
   1  17   1         13.23         15.67         2.38 o                         
   2  17   1          0.39          0.53         2.47 o                         
   3  17   1          0.22          2.54         3.04 o                         
   4  17   1          0.55         -0.94         2.93 o                         
  -3  18   1          3.86          3.94         2.46 o                         
  -2  18   1          0.48          1.17         3.14 o                         
  -1  18   1          1.88          3.62         2.77 o                         
   0  18   1         58.66         57.14         3.00 o                         
   1  18   1          6.74          7.09         2.39 o                         
   2  18   1          0.02          1.12         2.69 o                         
   3  18   1          0.84          1.56         2.77 o                         
  -2  19   1          4.85          7.41         3.15 o                         
  -1  19   1          0.39         -0.47         3.55 o                         
   0  19   1          8.51          8.62         3.03 o                         
   1  19   1          1.71          3.52         2.60 o                         
   2  19   1          2.48          2.86         2.18 o                         
   0  20   1          3.26          0.87         3.73 o                         
  -8   0   2         20.67         20.74         3.70 o                         
  -7   0   2        379.16        386.45        19.57 o                         
  -6   0   2         73.97         72.50         2.79 o                         
  -5   0   2        337.97        321.49         4.48 o                         
  -4   0   2       1357.20       1254.35         7.89 o                         
  -3   0   2          8.30          6.59         3.58 o                         
  -2   0   2         91.41         73.68         4.66 o                         
  -1   0   2        508.19        486.19        54.71 o                         
   0   0   2       4842.00       4815.42       209.54 o                         
   1   0   2       4313.63       4608.02        15.94 o                         
   2   0   2        614.66        536.42         9.48 o                         
   3   0   2        629.28        612.89         5.36 o                         
   4   0   2         74.79         81.45         3.11 o                         
   5   0   2        198.62        217.98        19.67 o                         
   6   0   2          6.45          6.28         3.23 o                         
   7   0   2          2.89          3.76         3.37 o                         
  -8   1   2          0.00          1.38         2.78 o                         
  -7   1   2         79.19         77.70         2.52 o                         
  -6   1   2          6.23          7.20         1.77 o                         
  -5   1   2         18.29         20.34         1.94 o                         
  -4   1   2          0.02          0.44         1.71 o                         
  -3   1   2        364.82        301.99         3.75 o                         
  -2   1   2        185.79        191.06         4.33 o                         
  -1   1   2        374.17        459.94         7.94 o                         
   0   1   2       1300.40       1615.55        22.54 o                         
   1   1   2       1245.48       1382.84        17.89 o                         
   2   1   2        121.88        109.02         2.35 o                         
   3   1   2         42.45         42.69         2.04 o                         
   4   1   2          2.27          2.72         1.85 o                         
   5   1   2         39.07         40.12         2.22 o                         
   6   1   2          7.24          7.20         1.81 o                         
   7   1   2          1.64          1.83         2.19 o                         
  -8   2   2          0.09          2.98         2.76 o                         
  -7   2   2         46.07         45.74         2.64 o                         
  -6   2   2          1.23          3.35         1.93 o                         
  -5   2   2        133.44        139.96         2.51 o                         
  -4   2   2        204.47        199.23         6.55 o                         
  -3   2   2          5.98         13.65         1.62 o                         
  -2   2   2        809.13        692.62        36.90 o                         
  -1   2   2         36.07         45.86         2.70 o                         
   0   2   2        289.71        272.43         4.32 o                         
   1   2   2        800.05        784.94        11.03 o                         
   2   2   2       2841.08       2948.48        31.99 o                         
   3   2   2        316.91        318.10         3.54 o                         
   4   2   2          9.69          8.81         1.89 o                         
   5   2   2          4.48          6.46         2.04 o                         
   6   2   2         10.74         10.29         2.04 o                         
   7   2   2          2.78          3.56         2.22 o                         
  -8   3   2         22.23         17.33         2.30 o                         
  -7   3   2         27.61         29.39         2.64 o                         
  -6   3   2          1.75          3.75         2.26 o                         
  -5   3   2         53.52         53.36         2.13 o                         
  -4   3   2          5.58          9.51         1.80 o                         
  -3   3   2       1512.41       1407.75         7.14 o                         
  -2   3   2          5.82          8.99         3.01 o                         
  -1   3   2        981.66       1077.26        25.54 o                         
   0   3   2         49.72         57.10         2.30 o                         
   1   3   2        506.19        500.59         5.36 o                         
   2   3   2        638.56        680.22        10.18 o                         
   3   3   2          4.07          5.79         1.58 o                         
   4   3   2         90.59         89.45         2.15 o                         
   5   3   2          8.85          8.84         1.80 o                         
   6   3   2         14.01         17.96         2.17 o                         
   7   3   2          0.01          1.03         2.25 o                         
  -8   4   2         12.25         12.86         3.00 o                         
  -7   4   2         27.34         22.41         2.37 o                         
  -6   4   2          3.23          5.33         2.42 o                         
  -5   4   2          9.90         11.65         2.36 o                         
  -4   4   2        562.67        546.41         4.27 o                         
  -3   4   2        314.91        328.51         8.50 o                         
  -2   4   2         75.67         89.91         3.30 o                         
  -1   4   2       1731.86       1829.43        20.46 o                         
   0   4   2         54.21         52.82         2.09 o                         
   1   4   2          7.51          8.56         1.83 o                         
   2   4   2         70.29         74.10         2.29 o                         
   3   4   2         18.35         18.64         1.77 o                         
   4   4   2         17.76         23.59         1.92 o                         
   5   4   2          0.23          2.30         1.99 o                         
   6   4   2         10.81          9.25         2.17 o                         
   7   4   2          0.34          0.50         2.59 o                         
  -8   5   2          9.36         11.66         2.81 o                         
  -7   5   2          0.51          1.25         2.47 o                         
  -6   5   2         46.44         43.84         2.36 o                         
  -5   5   2          0.14          1.89         2.02 o                         
  -4   5   2         18.14         17.25         2.21 o                         
  -3   5   2        277.21        259.29         6.44 o                         
  -2   5   2         70.67         73.24         3.13 o                         
  -1   5   2       2780.80       2858.54        63.18 o                         
   0   5   2        567.88        641.60        19.12 o                         
   1   5   2        337.00        307.66         8.02 o                         
   2   5   2        665.80        646.28        14.26 o                         
   3   5   2         69.12         66.27         2.25 o                         
   4   5   2          0.35          0.88         2.00 o                         
   5   5   2         67.13         65.78         3.48 o                         
   6   5   2          0.33          1.76         2.28 o                         
   7   5   2          1.61          1.97         2.28 o                         
  -8   6   2          1.46          1.62         2.26 o                         
  -7   6   2         25.74         26.25         2.34 o                         
  -6   6   2          9.30          8.61         2.07 o                         
  -5   6   2          0.62          0.67         1.99 o                         
  -4   6   2        225.10        207.07         3.28 o                         
  -3   6   2          2.76          2.36         2.41 o                         
  -2   6   2       1188.18       1091.70        50.49 o                         
  -1   6   2       1022.88       1110.58        28.79 o                         
   0   6   2        333.26        323.46         8.64 o                         
   1   6   2          0.21          0.85         2.11 o                         
   2   6   2       4684.84       4437.60        84.96 o                         
   3   6   2          4.12          5.56         1.76 o                         
   4   6   2         32.35         31.18         2.43 o                         
   5   6   2          9.41         13.00         2.31 o                         
   6   6   2          8.01          6.35         2.14 o                         
   7   6   2          6.35          7.17         2.74 o                         
  -7   7   2          1.27          0.31         2.39 o                         
  -6   7   2         24.67         21.04         3.09 o                         
  -5   7   2          0.83          0.77         2.61 o                         
  -4   7   2          6.00          6.42         1.87 o                         
  -3   7   2          1.74          0.00         2.38 o                         
  -2   7   2        119.02        133.50         5.93 o                         
  -1   7   2         92.74         97.89         4.34 o                         
   0   7   2        109.00         87.37         2.65 o                         
   1   7   2         89.99         88.94         6.41 o                         
   2   7   2        580.29        594.48        10.57 o                         
   3   7   2          5.14          6.73         1.60 o                         
   4   7   2          7.33          8.93         2.04 o                         
   5   7   2         25.14         25.82         2.28 o                         
   6   7   2          0.00         -0.46         2.52 o                         
  -7   8   2         13.52         18.12         3.84 o                         
  -6   8   2         11.18         10.44         2.18 o                         
  -5   8   2         37.43         43.14         2.17 o                         
  -4   8   2        141.52        118.76         7.08 o                         
  -3   8   2        116.31        102.68         9.30 o                         
  -2   8   2         64.12         64.17         3.54 o                         
  -1   8   2         60.60         61.21         3.36 o                         
   0   8   2        981.27        868.90        42.68 o                         
   1   8   2         67.42         61.61         4.37 o                         
   2   8   2        164.25        162.65         5.17 o                         
   3   8   2         47.06         54.37         2.12 o                         
   4   8   2         99.34         96.35         3.17 o                         
   5   8   2         48.61         53.14         2.47 o                         
   6   8   2          0.81          2.65         2.40 o                         
  -7   9   2         19.09         20.65         5.76 o                         
  -6   9   2          7.60         11.53         3.06 o                         
  -5   9   2         26.01         23.84         2.97 o                         
  -4   9   2          5.73          5.88         2.66 o                         
  -3   9   2        175.68        147.52         9.40 o                         
  -2   9   2         10.83          7.79         2.05 o                         
  -1   9   2       1695.75       1652.64        79.95 o                         
   0   9   2        197.16        188.26         9.65 o                         
   1   9   2          0.17          2.74         1.78 o                         
   2   9   2         53.16         53.39         3.56 o                         
   3   9   2        186.65        185.23         9.93 o                         
   4   9   2         14.69         16.01         2.21 o                         
   5   9   2         13.01         11.67         2.17 o                         
   6   9   2          0.04          1.51         2.32 o                         
  -7  10   2          3.97          3.41         2.86 o                         
  -6  10   2          6.27          9.08         3.09 o                         
  -5  10   2         95.62         84.03         6.85 o                         
  -4  10   2         10.24          8.17         1.91 o                         
  -3  10   2          0.05         -0.01         2.91 o                         
  -2  10   2          3.96          1.21         2.46 o                         
  -1  10   2        672.08        688.93        37.25 o                         
   0  10   2          8.10          8.56         2.05 o                         
   1  10   2         64.88         59.61         2.09 o                         
   2  10   2        352.76        343.20        17.98 o                         
   3  10   2        491.47        478.50        18.24 o                         
   4  10   2          4.41          2.53         2.18 o                         
   5  10   2          0.02          4.03         2.77 o                         
   6  10   2          0.42          1.91         3.18 o                         
  -7  11   2          6.02          8.57         3.56 o                         
  -6  11   2          5.93          9.76         3.60 o                         
  -5  11   2         37.60         37.45         2.28 o                         
  -4  11   2         87.39         82.19         4.96 o                         
  -3  11   2        243.91        219.16         9.30 o                         
  -2  11   2          0.11          1.03         2.38 o                         
  -1  11   2         50.21         31.05         2.07 o                         
   0  11   2        174.01        169.41         5.75 o                         
   1  11   2         68.98         73.58         2.83 o                         
   2  11   2        106.30        105.27         4.41 o                         
   3  11   2          2.71          3.87         1.99 o                         
   4  11   2         15.06         19.62         2.79 o                         
   5  11   2          0.00          1.75         2.19 o                         
   6  11   2          4.35          2.60         2.54 o                         
  -6  12   2          6.21          6.29         2.36 o                         
  -5  12   2          0.41         -2.00         2.12 o                         
  -4  12   2        188.04        156.15        13.00 o                         
  -3  12   2         10.95         15.33         2.71 o                         
  -2  12   2          4.96          6.53         2.43 o                         
  -1  12   2         51.03         53.75         2.97 o                         
   0  12   2        101.60         94.71         5.00 o                         
   1  12   2        137.67        127.39         4.99 o                         
   2  12   2        133.60        132.97         4.50 o                         
   3  12   2          0.03          0.57         1.74 o                         
   4  12   2          5.36          5.93         2.50 o                         
   5  12   2          0.19          1.30         2.37 o                         
  -6  13   2          5.15          2.80         2.83 o                         
  -5  13   2         41.28         42.39         2.51 o                         
  -4  13   2         11.94         10.94         2.44 o                         
  -3  13   2          0.10          0.46         2.83 o                         
  -2  13   2         53.87         51.68         3.87 o                         
  -1  13   2          1.45          1.82         2.21 o                         
   0  13   2         27.60         27.49         2.34 o                         
   1  13   2         79.69         72.33         3.42 o                         
   2  13   2         54.03         51.68         2.90 o                         
   3  13   2          1.39          3.00         2.41 o                         
   4  13   2          6.55          9.67         2.34 o                         
   5  13   2          1.04         -2.51         2.91 o                         
  -6  14   2         37.70         34.56         3.33 o                         
  -5  14   2          3.31          5.66         2.34 o                         
  -4  14   2          0.08          1.00         2.47 o                         
  -3  14   2          0.32          0.66         2.94 o                         
  -2  14   2        197.88        180.89        17.94 o                         
  -1  14   2          1.14          2.13         2.37 o                         
   0  14   2         32.93         33.23         2.51 o                         
   1  14   2         31.36         30.17         1.89 o                         
   2  14   2          0.61          0.43         1.95 o                         
   3  14   2         32.16         36.61         2.66 o                         
   4  14   2         17.35         17.30         3.05 o                         
   5  14   2          2.15          0.82         3.66 o                         
  -5  15   2         10.22         12.78         4.76 o                         
  -4  15   2         13.82         14.96         3.23 o                         
  -3  15   2         27.69         29.09         4.38 o                         
  -2  15   2          0.64          0.51         2.89 o                         
  -1  15   2         16.08         20.29         2.56 o                         
   0  15   2        189.19        201.01        13.18 o                         
   1  15   2          2.54          3.99         2.10 o                         
   2  15   2         32.91         35.75         2.44 o                         
   3  15   2          0.55          0.60         1.96 o                         
   4  15   2          4.97          4.55         2.87 o                         
  -5  16   2          0.72          1.28         3.60 o                         
  -4  16   2          0.08          4.34         3.03 o                         
  -3  16   2          7.18          7.39         4.49 o                         
  -2  16   2          0.78          3.36         3.44 o                         
  -1  16   2          0.64          3.49         2.50 o                         
   0  16   2         42.27         43.01         2.68 o                         
   1  16   2          0.69          0.60         2.16 o                         
   2  16   2          1.51          2.59         2.30 o                         
   3  16   2          0.15         -0.51         2.21 o                         
   4  16   2          0.61          2.61         2.95 o                         
  -4  17   2         12.14          9.93         5.06 o                         
  -3  17   2         15.71         21.32         4.95 o                         
  -2  17   2          1.15          3.73         3.54 o                         
  -1  17   2         27.48         25.89         2.79 o                         
   0  17   2         49.13         51.04         3.21 o                         
   1  17   2         81.40         89.25         4.94 o                         
   2  17   2          0.45          0.97         2.20 o                         
   3  17   2          4.42          6.11         2.93 o                         
  -3  18   2          4.59          8.51         4.93 o                         
  -2  18   2         17.01         20.48         3.84 o                         
  -1  18   2          8.04          9.02         2.51 o                         
   0  18   2          7.17          7.73         2.17 o                         
   1  18   2          8.95          8.00         2.56 o                         
   2  18   2          6.01          6.50         2.17 o                         
  -2  19   2          0.01         -1.00         3.30 o                         
  -1  19   2          5.84          7.16         3.68 o                         
   0  19   2          1.91          3.05         2.26 o                         
   1  19   2         19.86         19.40         2.39 o                         
  -8   1   3          0.56          0.16         3.37 o                         
  -7   1   3        121.70        126.56         3.81 o                         
  -6   1   3        154.92        159.93         3.70 o                         
  -5   1   3          3.52          4.74         2.60 o                         
  -4   1   3         30.99         24.51         2.90 o                         
  -3   1   3        321.79        404.48        13.54 o                         
  -2   1   3       1033.36       1051.98         9.35 o                         
  -1   1   3         60.55         56.86         3.38 o                         
   0   1   3       4344.42       4481.53        82.45 o                         
   1   1   3          3.35          6.50         1.80 o                         
   2   1   3         43.24         31.99         1.63 o                         
   3   1   3          3.37          5.47         1.88 o                         
   4   1   3          6.13          7.43         1.60 o                         
   5   1   3          9.03          8.54         1.91 o                         
   6   1   3          0.01          1.58         2.02 o                         
   7   1   3          1.52          2.67         2.39 o                         
  -8   2   3         11.81         12.39         3.41 o                         
  -7   2   3         52.89         60.27         3.47 o                         
  -6   2   3        131.23        132.74         3.18 o                         
  -5   2   3        350.57        342.23         4.66 o                         
  -4   2   3          7.59          5.05         2.39 o                         
  -3   2   3       2771.26       2898.55        89.97 o                         
  -2   2   3         46.21         60.31         2.54 o                         
  -1   2   3        106.62         83.53         2.34 o                         
   0   2   3        886.81        973.71        10.86 o                         
   1   2   3         34.11         58.71         1.99 o                         
   2   2   3         29.79         24.70         1.67 o                         
   3   2   3        160.29        137.99         2.20 o                         
   4   2   3         22.50         25.01         1.92 o                         
   5   2   3          0.52          0.04         1.60 o                         
   6   2   3          2.32          0.43         1.94 o                         
   7   2   3          1.07          0.44         2.43 o                         
  -8   3   3          2.75          2.81         2.82 o                         
  -7   3   3         29.26         28.48         4.89 o                         
  -6   3   3        115.81        104.94         3.82 o                         
  -5   3   3         65.18         65.70         3.16 o                         
  -4   3   3         74.01         70.52         3.15 o                         
  -3   3   3        104.89         90.74         6.14 o                         
  -2   3   3         58.09         45.36         3.05 o                         
  -1   3   3         21.01         23.30         2.44 o                         
   0   3   3        267.26        307.42         4.17 o                         
   1   3   3         69.91         72.06         2.34 o                         
   2   3   3        503.04        493.93         8.37 o                         
   3   3   3         21.69         20.70         1.70 o                         
   4   3   3         64.32         71.52         2.13 o                         
   5   3   3          0.13          1.36         2.07 o                         
   6   3   3          4.88          6.20         2.42 o                         
  -8   4   3          3.15          4.58         3.13 o                         
  -7   4   3          0.26          0.17         2.22 o                         
  -6   4   3        587.33        574.73         4.75 o                         
  -5   4   3        305.24        300.34         3.92 o                         
  -4   4   3        167.35        172.07         3.45 o                         
  -3   4   3        666.16        625.95        25.26 o                         
  -2   4   3         45.05         59.24         2.67 o                         
  -1   4   3        332.88        304.98         3.85 o                         
   0   4   3         66.94         87.45         2.11 o                         
   1   4   3        839.91        886.69        12.36 o                         
   2   4   3       1127.46       1156.94        17.18 o                         
   3   4   3        206.87        208.21         5.27 o                         
   4   4   3          9.29         11.19         1.69 o                         
   5   4   3         23.58         23.89         2.04 o                         
   6   4   3         42.44         44.46         2.64 o                         
  -8   5   3          0.02          1.45         3.38 o                         
  -7   5   3         10.17         13.48         2.60 o                         
  -6   5   3        129.39        121.33         2.35 o                         
  -5   5   3         27.70         28.55         2.02 o                         
  -4   5   3         39.87         38.31         2.79 o                         
  -3   5   3          0.92          0.51         2.76 o                         
  -2   5   3         70.53         43.88         2.97 o                         
  -1   5   3        352.67        325.07        10.14 o                         
   0   5   3       1935.15       2057.05        71.22 o                         
   1   5   3         79.50         75.62         2.22 o                         
   2   5   3         20.45         28.24         1.71 o                         
   3   5   3        369.77        388.06        12.34 o                         
   4   5   3          1.14          0.82         1.56 o                         
   5   5   3          3.78          4.48         2.23 o                         
   6   5   3          5.29          4.62         2.12 o                         
  -8   6   3         30.01         30.98         3.30 o                         
  -7   6   3         11.50         13.74         2.67 o                         
  -6   6   3          1.00          1.23         2.02 o                         
  -5   6   3         30.18         31.28         2.48 o                         
  -4   6   3        464.54        476.75        10.55 o                         
  -3   6   3         49.81         44.66         3.09 o                         
  -2   6   3         17.08         21.04         2.31 o                         
  -1   6   3         85.17         78.73         3.33 o                         
   0   6   3       1981.00       2028.57        31.23 o                         
   1   6   3          9.51          8.14         1.91 o                         
   2   6   3          0.01          2.28         1.72 o                         
   3   6   3         27.09         26.98         2.16 o                         
   4   6   3        223.99        242.81         3.71 o                         
   5   6   3          2.91          2.67         2.25 o                         
   6   6   3          1.36          5.33         2.15 o                         
  -8   7   3          5.44          5.67         5.02 o                         
  -7   7   3          1.28          2.33         2.55 o                         
  -6   7   3          0.82          3.72         2.91 o                         
  -5   7   3          0.18          1.93         2.69 o                         
  -4   7   3         20.79         19.54         2.82 o                         
  -3   7   3         82.07         96.70         4.24 o                         
  -2   7   3       1787.72       1802.04        75.10 o                         
  -1   7   3         54.95         68.30         3.62 o                         
   0   7   3       1264.13       1278.29        35.49 o                         
   1   7   3        112.97        105.16         4.57 o                         
   2   7   3        175.28        171.05         7.11 o                         
   3   7   3        212.49        212.30         4.55 o                         
   4   7   3        159.36        164.90         3.64 o                         
   5   7   3          9.59         10.24         1.87 o                         
   6   7   3          0.05          0.67         2.48 o                         
  -7   8   3          5.46          6.64         3.21 o                         
  -6   8   3         28.52         28.65         2.35 o                         
  -5   8   3          5.71          8.56         2.79 o                         
  -4   8   3          6.27          7.98         3.73 o                         
  -3   8   3         78.11         74.86         5.33 o                         
  -2   8   3          3.74          2.14         2.44 o                         
  -1   8   3        130.57        140.92         3.36 o                         
   0   8   3        190.92        174.83         6.64 o                         
   1   8   3        502.35        506.21        20.22 o                         
   2   8   3         20.55         19.07         1.86 o                         
   3   8   3        733.85        672.15        24.67 o                         
   4   8   3          7.05          6.61         1.98 o                         
   5   8   3          4.35          6.10         1.91 o                         
   6   8   3          4.25          4.49         2.29 o                         
  -7   9   3          0.13          3.22         3.20 o                         
  -6   9   3          0.01         -0.47         2.45 o                         
  -5   9   3         13.69         12.30         2.89 o                         
  -4   9   3         45.12         42.43         3.01 o                         
  -3   9   3          9.75          9.51         2.26 o                         
  -2   9   3        169.08        152.11         9.45 o                         
  -1   9   3        248.11        252.39        11.57 o                         
   0   9   3          5.48          2.66         1.43 o                         
   1   9   3         47.17         41.66         4.39 o                         
   2   9   3        115.55        119.54         3.79 o                         
   3   9   3        125.89        110.04         3.96 o                         
   4   9   3          1.24          3.09         1.96 o                         
   5   9   3          1.12          3.35         2.46 o                         
   6   9   3          0.01          0.84         2.30 o                         
  -7  10   3          0.08          0.49         2.39 o                         
  -6  10   3          0.66          2.72         3.10 o                         
  -5  10   3         98.37         93.42         5.31 o                         
  -4  10   3         29.32         34.32         4.07 o                         
  -3  10   3        211.56        192.29        10.00 o                         
  -2  10   3          0.66          1.69         2.46 o                         
  -1  10   3        188.39        169.03         7.35 o                         
   0  10   3          0.86          2.82         1.61 o                         
   1  10   3        283.87        277.41        14.76 o                         
   2  10   3         86.18         78.52         4.52 o                         
   3  10   3         75.13         66.08         5.76 o                         
   4  10   3         17.79         24.51         2.25 o                         
   5  10   3          7.92          6.65         2.17 o                         
  -7  11   3          0.06          1.78         4.93 o                         
  -6  11   3         31.79         26.84         2.38 o                         
  -5  11   3         56.70         53.69         4.60 o                         
  -4  11   3          2.25          3.92         2.86 o                         
  -3  11   3         32.46         29.97         2.61 o                         
  -2  11   3        124.88        114.84         6.21 o                         
  -1  11   3          2.06          2.15         1.87 o                         
   0  11   3         96.38         98.89         4.75 o                         
   1  11   3        147.16        139.65         6.47 o                         
   2  11   3         51.34         52.58         2.51 o                         
   3  11   3        131.82        135.28         5.05 o                         
   4  11   3         19.59         18.93         2.38 o                         
   5  11   3          0.01          1.11         2.79 o                         
  -6  12   3          1.10          1.91         3.32 o                         
  -5  12   3         35.69         40.93         4.60 o                         
  -4  12   3          0.45         42.32         4.32 o                         
  -3  12   3         67.65         68.32         4.18 o                         
  -2  12   3         12.89         11.58         2.54 o                         
  -1  12   3         62.57         53.49         2.53 o                         
   0  12   3          5.04          4.14         1.56 o                         
   1  12   3          2.89          3.19         1.78 o                         
   2  12   3          4.51          6.12         1.91 o                         
   3  12   3         30.30         23.31         2.11 o                         
   4  12   3          4.63          5.68         2.90 o                         
   5  12   3          0.65          2.22         2.63 o                         
  -6  13   3         50.70         44.51         3.92 o                         
  -5  13   3          0.31          2.18         3.24 o                         
  -4  13   3         78.03         78.47         3.49 o                         
  -3  13   3         34.44         40.04         4.42 o                         
  -2  13   3        182.32        174.21        11.49 o                         
  -1  13   3         11.35         12.55         2.30 o                         
   0  13   3          8.44          8.37         1.82 o                         
   1  13   3         96.46        101.05         4.96 o                         
   2  13   3          1.34          3.14         1.96 o                         
   3  13   3          3.23          4.76         2.41 o                         
   4  13   3         13.28         10.96         2.69 o                         
   5  13   3          3.68          4.75         2.36 o                         
  -6  14   3          0.80         -0.81         3.47 o                         
  -5  14   3          8.13          5.19         4.62 o                         
  -4  14   3          1.53          2.22         4.32 o                         
  -3  14   3         11.80         11.65         3.79 o                         
  -2  14   3          0.24         -0.49         2.43 o                         
  -1  14   3          0.82          1.33         2.35 o                         
   0  14   3         77.89        104.08        17.95 o                         
   1  14   3         12.74         13.18         1.72 o                         
   2  14   3         50.56         42.28         2.03 o                         
   3  14   3          6.27          3.80         2.34 o                         
   4  14   3          7.49          5.65         2.82 o                         
  -5  15   3          0.31         -0.53         4.89 o                         
  -4  15   3         42.95         45.61         4.95 o                         
  -3  15   3         75.64         72.25         8.31 o                         
  -2  15   3          7.88          8.67         2.52 o                         
  -1  15   3         17.72         17.71         2.60 o                         
   0  15   3         13.82         14.30         2.18 o                         
   1  15   3         27.31         30.81         2.98 o                         
   2  15   3         45.39         49.16         2.60 o                         
   3  15   3          0.92          3.13         2.57 o                         
   4  15   3          0.60         -0.41         2.94 o                         
  -5  16   3          1.29         -0.91         3.62 o                         
  -4  16   3          1.98          2.20         3.15 o                         
  -3  16   3         25.22         29.57         4.39 o                         
  -2  16   3          0.89          3.13         2.66 o                         
  -1  16   3         63.16         67.96         3.13 o                         
   0  16   3          9.97          8.10         2.08 o                         
   1  16   3          4.24          4.70         2.10 o                         
   2  16   3         13.08          9.67         2.29 o                         
   3  16   3         28.06         27.83         2.85 o                         
  -4  17   3          0.06          1.53         3.51 o                         
  -3  17   3          4.61          6.19         3.95 o                         
  -2  17   3          5.96          4.45         2.81 o                         
  -1  17   3         30.01         28.28         2.90 o                         
   0  17   3          1.22         -0.09         2.12 o                         
   1  17   3          3.22          2.60         2.40 o                         
   2  17   3          5.82          7.02         2.39 o                         
  -3  18   3          0.14          8.30         5.00 o                         
  -2  18   3          0.60         -0.10         3.83 o                         
  -1  18   3          7.76         10.83         2.44 o                         
   0  18   3          5.83          7.25         2.38 o                         
   1  18   3         54.12         59.11         3.71 o                         
   2  18   3          0.42          4.99         2.79 o                         
  -2  19   3          0.94          2.84         2.88 o                         
  -1  19   3          0.02          1.38         2.58 o                         
   0  19   3         16.14         17.15         2.33 o                         
  -8   0   4         28.60         33.50         4.91 o                         
  -7   0   4          1.66          3.64         4.15 o                         
  -6   0   4          1.18          4.28         3.90 o                         
  -5   0   4        177.47        167.54         5.10 o                         
  -4   0   4       3053.86       2980.15       135.55 o                         
  -3   0   4         88.69        106.78         4.59 o                         
  -2   0   4       1194.32       1222.08         9.70 o                         
  -1   0   4         58.53         73.13         3.17 o                         
   0   0   4         14.94          7.03         2.31 o                         
   1   0   4        163.06        204.77         4.18 o                         
   2   0   4         26.86         29.08         2.90 o                         
   3   0   4          4.34          5.07         2.34 o                         
   4   0   4         32.22         28.62         2.59 o                         
   5   0   4         18.05         16.21         2.76 o                         
   6   0   4          0.20          1.51         2.76 o                         
  -8   1   4          0.09          1.59         2.69 o                         
  -7   1   4         13.82         13.69         2.51 o                         
  -6   1   4        156.99        171.13         8.37 o                         
  -5   1   4         12.59         10.77         2.63 o                         
  -4   1   4         15.70         16.58         2.15 o                         
  -3   1   4          9.66         14.98         1.94 o                         
  -2   1   4       1373.97       1690.08         7.14 o                         
  -1   1   4        350.63        321.54         6.01 o                         
   0   1   4         32.78         37.47         2.19 o                         
   1   1   4        631.99        668.14         5.66 o                         
   2   1   4         64.51         67.88         1.89 o                         
   3   1   4         22.41         25.31         1.75 o                         
   4   1   4         17.26         16.31         1.79 o                         
   5   1   4          0.08          0.65         1.86 o                         
   6   1   4          8.51          7.33         2.26 o                         
  -8   2   4          0.01          0.28         3.39 o                         
  -7   2   4         39.47         38.51         4.02 o                         
  -6   2   4        211.34        209.83         6.29 o                         
  -5   2   4        200.73        192.45         7.22 o                         
  -4   2   4        463.03        461.48        17.94 o                         
  -3   2   4         56.58         57.18         5.54 o                         
  -2   2   4       1417.42       1523.95        42.71 o                         
  -1   2   4          6.93          2.79         1.96 o                         
   0   2   4          0.04          1.93         1.72 o                         
   1   2   4         33.48         45.77         1.76 o                         
   2   2   4         36.57         35.67         2.07 o                         
   3   2   4         25.97         25.43         1.88 o                         
   4   2   4          0.05          1.85         1.85 o                         
   5   2   4         11.26         14.28         2.30 o                         
   6   2   4          0.22         -0.40         2.30 o                         
  -8   3   4          1.70          4.25         2.52 o                         
  -7   3   4          0.02          0.40         2.65 o                         
  -6   3   4         64.47         66.21         2.86 o                         
  -5   3   4        459.07        439.89        13.73 o                         
  -4   3   4          2.13          5.25         1.79 o                         
  -3   3   4        161.32        236.66         5.07 o                         
  -2   3   4         60.78         67.86         2.38 o                         
  -1   3   4       1469.95       1403.02        39.58 o                         
   0   3   4         90.06         91.19         2.05 o                         
   1   3   4       2967.77       3077.29        53.23 o                         
   2   3   4         87.01         86.23         1.88 o                         
   3   3   4          0.08          1.41         1.76 o                         
   4   3   4         45.20         49.48         2.34 o                         
   5   3   4         43.78         45.65         2.03 o                         
   6   3   4          0.08          0.19         1.93 o                         
  -8   4   4          0.39         -1.46         3.05 o                         
  -7   4   4          0.47          1.54         2.84 o                         
  -6   4   4         68.16         70.74         2.76 o                         
  -5   4   4          6.08          6.57         1.99 o                         
  -4   4   4         52.56         53.83         2.47 o                         
  -3   4   4        265.33        286.51        17.50 o                         
  -2   4   4          2.63          1.13         1.87 o                         
  -1   4   4        148.14        169.73         5.03 o                         
   0   4   4         55.83         56.81         2.38 o                         
   1   4   4        156.03        163.12         4.41 o                         
   2   4   4         82.31         85.67         2.28 o                         
   3   4   4         23.64         23.62         1.77 o                         
   4   4   4         81.70         78.95         2.20 o                         
   5   4   4         42.55         38.48         2.08 o                         
   6   4   4          1.47          0.15         2.31 o                         
  -8   5   4         14.96         16.51         2.84 o                         
  -7   5   4          0.01          2.66         2.74 o                         
  -6   5   4         16.08         19.97         2.87 o                         
  -5   5   4          0.81          0.86         1.99 o                         
  -4   5   4          3.62          5.30         2.22 o                         
  -3   5   4         89.23         81.12         2.91 o                         
  -2   5   4        175.84        178.88         3.08 o                         
  -1   5   4        443.20        479.49         4.18 o                         
   0   5   4         65.76         67.82         2.23 o                         
   1   5   4        520.80        490.73        17.72 o                         
   2   5   4        312.57        316.41         4.46 o                         
   3   5   4        114.37        120.74         2.28 o                         
   4   5   4         72.30         81.25         2.24 o                         
   5   5   4          9.39         10.53         2.09 o                         
   6   5   4          3.40          8.91         2.38 o                         
  -8   6   4          0.84          1.03         3.62 o                         
  -7   6   4         27.01         28.02         3.32 o                         
  -6   6   4         80.52         79.55         3.11 o                         
  -5   6   4        487.61        465.13        16.44 o                         
  -4   6   4        219.04        200.07         3.49 o                         
  -3   6   4         80.90         84.05         3.22 o                         
  -2   6   4       1220.51       1283.97        19.66 o                         
  -1   6   4         38.09         33.04         2.35 o                         
   0   6   4         30.28         22.70         3.09 o                         
   1   6   4          1.52          0.99         1.72 o                         
   2   6   4        146.05        136.18         4.22 o                         
   3   6   4         50.05         54.14         2.26 o                         
   4   6   4         19.48         20.57         2.28 o                         
   5   6   4          9.62          9.22         1.94 o                         
   6   6   4          0.40          3.72         2.30 o                         
  -8   7   4          1.80         -2.07         5.04 o                         
  -7   7   4          0.07          0.91         4.23 o                         
  -6   7   4          4.86          5.11         3.49 o                         
  -5   7   4        520.72        453.68        17.46 o                         
  -4   7   4         67.27         67.07         2.55 o                         
  -3   7   4          5.72          6.32         2.25 o                         
  -2   7   4          2.24          3.28         1.49 o                         
  -1   7   4         13.82         16.16         2.04 o                         
   0   7   4         22.26         29.10         2.10 o                         
   1   7   4        141.08        147.94         2.61 o                         
   2   7   4         19.82         20.34         1.91 o                         
   3   7   4        337.65        311.82         7.12 o                         
   4   7   4         47.96         41.19         2.13 o                         
   5   7   4          5.05          4.40         2.46 o                         
   6   7   4          0.06          2.26         2.75 o                         
  -7   8   4          6.72          5.12         4.72 o                         
  -6   8   4         40.50         45.78         4.53 o                         
  -5   8   4         67.12         67.33         4.51 o                         
  -4   8   4        430.39        385.14         9.27 o                         
  -3   8   4         97.85        103.77         5.99 o                         
  -2   8   4        201.35        204.51        10.20 o                         
  -1   8   4        216.51        232.19         7.57 o                         
   0   8   4        202.10        162.53         3.98 o                         
   1   8   4         26.94         26.72         2.15 o                         
   2   8   4          1.13          2.23         1.86 o                         
   3   8   4          2.70          4.23         1.96 o                         
   4   8   4          0.22          2.76         1.82 o                         
   5   8   4         23.70         27.50         2.61 o                         
  -7   9   4         61.07         64.64         5.14 o                         
  -6   9   4          1.00         -3.20         4.30 o                         
  -5   9   4        142.20        155.83         5.06 o                         
  -4   9   4         29.11         29.60         3.10 o                         
  -3   9   4        246.65        251.19        12.17 o                         
  -2   9   4         12.19         11.65         2.48 o                         
  -1   9   4        482.40        472.72         8.87 o                         
   0   9   4         73.59         77.87         4.56 o                         
   1   9   4         33.28         30.89         1.93 o                         
   2   9   4        140.22        155.16         4.21 o                         
   3   9   4          2.16          2.47         2.17 o                         
   4   9   4        129.62        114.29         2.80 o                         
   5   9   4          2.16          3.31         2.51 o                         
  -7  10   4          2.39          0.80         4.74 o                         
  -6  10   4         20.19         17.74         4.57 o                         
  -5  10   4         92.88         85.20         3.58 o                         
  -4  10   4         20.92         24.09         4.11 o                         
  -3  10   4         21.24         21.66         2.67 o                         
  -2  10   4         12.88          8.50         2.33 o                         
  -1  10   4          0.32          2.03         1.72 o                         
   0  10   4          0.28         -0.41         1.60 o                         
   1  10   4         46.47         47.35         2.29 o                         
   2  10   4         87.15         81.71         3.74 o                         
   3  10   4          2.71          2.65         1.98 o                         
   4  10   4          8.49          7.59         2.42 o                         
   5  10   4          0.89          1.57         2.11 o                         
  -7  11   4         20.08         23.56         3.75 o                         
  -6  11   4          0.29          2.43         4.60 o                         
  -5  11   4          9.35         12.20         4.17 o                         
  -4  11   4         62.37         54.67         4.43 o                         
  -3  11   4         54.75         51.16         4.70 o                         
  -2  11   4         17.19         17.73         2.52 o                         
  -1  11   4        273.60        259.57         7.70 o                         
   0  11   4          5.17          3.02         1.44 o                         
   1  11   4         37.30         36.94         2.68 o                         
   2  11   4         27.94         32.77         2.61 o                         
   3  11   4         39.22         38.16         2.82 o                         
   4  11   4         11.14          6.78         2.45 o                         
   5  11   4          0.03          0.02         2.63 o                         
  -6  12   4          4.14          6.78         4.74 o                         
  -5  12   4          0.77          0.80         3.09 o                         
  -4  12   4         16.99         19.41         3.01 o                         
  -3  12   4          5.04          9.17         2.79 o                         
  -2  12   4          8.85          9.40         2.46 o                         
  -1  12   4         10.15         10.55         1.81 o                         
   0  12   4        231.68        219.72         8.23 o                         
   1  12   4         23.21         20.46         2.09 o                         
   2  12   4         41.97         49.00         2.87 o                         
   3  12   4         33.56         27.01         3.31 o                         
   4  12   4         53.94         41.89         4.10 o                         
  -6  13   4          3.96          6.27         4.91 o                         
  -5  13   4         25.80         20.52         4.70 o                         
  -4  13   4          1.37          2.18         2.96 o                         
  -3  13   4         11.21         11.25         2.83 o                         
  -2  13   4          0.02          2.58         2.47 o                         
  -1  13   4          8.45          7.42         1.84 o                         
   0  13   4          0.29          0.86         2.12 o                         
   1  13   4          4.08          5.52         1.85 o                         
   2  13   4          0.38          0.81         1.91 o                         
   3  13   4         11.06         11.17         2.91 o                         
   4  13   4          0.29          0.60         2.71 o                         
  -6  14   4          0.04         -2.48         3.52 o                         
  -5  14   4          1.35         -0.36         3.22 o                         
  -4  14   4          0.35          2.20         3.09 o                         
  -3  14   4          2.61          2.37         2.33 o                         
  -2  14   4        152.11        155.36         7.76 o                         
  -1  14   4         14.28         12.50         2.12 o                         
   0  14   4          3.56          6.02         2.08 o                         
   1  14   4          0.09          1.05         2.22 o                         
   2  14   4         53.45         54.55         2.36 o                         
   3  14   4          0.14          0.69         2.02 o                         
   4  14   4         11.59         16.17         2.95 o                         
  -5  15   4         24.56         30.79         5.04 o                         
  -4  15   4          6.75          4.06         3.39 o                         
  -3  15   4         20.50         17.77         3.14 o                         
  -2  15   4          2.07          0.93         2.30 o                         
  -1  15   4         21.65         25.34         2.10 o                         
   0  15   4          7.88          7.81         2.23 o                         
   1  15   4         15.46         17.17         2.01 o                         
   2  15   4          1.32          2.25         1.98 o                         
   3  15   4          0.60          1.89         2.32 o                         
  -5  16   4          7.18          7.26         3.75 o                         
  -4  16   4          5.17          0.49         4.89 o                         
  -3  16   4          0.35          0.26         3.12 o                         
  -2  16   4          0.36         -0.60         2.77 o                         
  -1  16   4          0.08          1.54         2.04 o                         
   0  16   4          5.17          6.29         1.75 o                         
   1  16   4         54.27         52.07         2.90 o                         
   2  16   4          0.04          2.30         2.19 o                         
  -4  17   4          0.47          2.16         5.04 o                         
  -3  17   4         36.26         37.06         6.51 o                         
  -2  17   4          8.48          7.96         3.12 o                         
  -1  17   4         17.75         21.81         2.50 o                         
   0  17   4          3.34          3.42         2.17 o                         
   1  17   4          0.24          1.59         2.14 o                         
   2  17   4         16.22         16.47         2.46 o                         
  -3  18   4          0.07         -2.66         4.57 o                         
  -2  18   4         10.56         11.84         2.34 o                         
  -1  18   4          3.09          4.06         2.52 o                         
   0  18   4          0.07          1.30         2.23 o                         
   1  18   4          0.39          1.13         2.18 o                         
  -8   1   5          9.03         12.29         2.84 o                         
  -7   1   5         13.49         14.39         2.58 o                         
  -6   1   5          0.75          1.48         1.77 o                         
  -5   1   5         16.22         12.31         1.88 o                         
  -4   1   5        121.51        103.86         2.33 o                         
  -3   1   5         18.36         20.44         2.71 o                         
  -2   1   5        183.48        245.13         4.02 o                         
  -1   1   5          2.87          2.96         1.70 o                         
   0   1   5        929.01        923.08        13.29 o                         
   1   1   5        134.13        132.63         2.25 o                         
   2   1   5        804.31        837.65        13.53 o                         
   3   1   5         96.18         96.31         2.02 o                         
   4   1   5          8.80          9.98         2.02 o                         
   5   1   5         34.07         40.65         2.36 o                         
  -8   2   5          2.21          4.37         2.75 o                         
  -7   2   5          2.33          2.91         2.53 o                         
  -6   2   5          2.06          0.93         2.29 o                         
  -5   2   5          7.10          8.98         2.21 o                         
  -4   2   5         54.45         51.80         2.49 o                         
  -3   2   5       1470.28       1490.06        35.55 o                         
  -2   2   5          1.10          1.44         2.17 o                         
  -1   2   5         13.60         21.87         1.61 o                         
   0   2   5         36.77         24.48         1.55 o                         
   1   2   5         91.58         94.65         2.84 o                         
   2   2   5          4.28          8.05         1.87 o                         
   3   2   5         90.56         86.86         2.20 o                         
   4   2   5          2.35          2.75         1.80 o                         
   5   2   5          7.27          7.21         2.06 o                         
  -8   3   5          0.77          1.12         2.64 o                         
  -7   3   5         55.01         57.41         2.95 o                         
  -6   3   5         21.17         24.28         2.21 o                         
  -5   3   5         65.50         66.17         2.59 o                         
  -4   3   5          0.36          1.75         2.17 o                         
  -3   3   5        397.72        442.71        12.62 o                         
  -2   3   5        172.69        163.28         8.73 o                         
  -1   3   5         23.64         22.87         1.66 o                         
   0   3   5          2.34          2.87         1.73 o                         
   1   3   5         46.17         41.13         2.31 o                         
   2   3   5          1.22          2.39         1.65 o                         
   3   3   5          9.96         10.42         1.62 o                         
   4   3   5          4.46          3.59         2.27 o                         
   5   3   5          1.07          2.95         2.03 o                         
  -8   4   5          3.46          3.61         2.92 o                         
  -7   4   5         39.38         40.26         3.03 o                         
  -6   4   5         44.61         48.02         2.65 o                         
  -5   4   5        422.41        434.17        13.26 o                         
  -4   4   5         16.67         13.83         2.01 o                         
  -3   4   5       1357.38       1348.04        49.84 o                         
  -2   4   5         34.37         28.80         1.81 o                         
  -1   4   5       1668.87       1734.19        43.68 o                         
   0   4   5         26.33         27.64         1.59 o                         
   1   4   5          2.23          3.94         1.76 o                         
   2   4   5          2.46          9.80         2.45 o                         
   3   4   5         19.62         18.71         2.17 o                         
   4   4   5          7.50          6.01         1.83 o                         
   5   4   5          1.04          3.10         1.83 o                         
  -8   5   5          5.26          9.44         3.37 o                         
  -7   5   5         45.78         41.83         3.11 o                         
  -6   5   5        100.47        100.27         3.69 o                         
  -5   5   5        228.88        247.62         3.61 o                         
  -4   5   5        647.36        611.43        45.26 o                         
  -3   5   5         62.87         57.31         3.34 o                         
  -2   5   5         20.33         20.83         2.24 o                         
  -1   5   5        172.82        169.14         9.10 o                         
   0   5   5        326.54        314.72         4.56 o                         
   1   5   5         32.90         36.33         1.92 o                         
   2   5   5        196.97        184.56         3.60 o                         
   3   5   5          1.16          2.67         1.65 o                         
   4   5   5         16.21         18.35         2.09 o                         
   5   5   5         33.78         32.22         2.61 o                         
  -8   6   5          0.68          3.35         3.43 o                         
  -7   6   5         33.36         35.11         3.26 o                         
  -6   6   5          6.22          4.65         2.68 o                         
  -5   6   5        273.25        269.00        11.13 o                         
  -4   6   5          7.34          7.71         2.29 o                         
  -3   6   5        334.20        366.14         5.32 o                         
  -2   6   5        109.97        110.46         3.30 o                         
  -1   6   5        240.94        233.92         6.23 o                         
   0   6   5         35.47         42.30         1.81 o                         
   1   6   5          5.42          5.91         1.50 o                         
   2   6   5          3.95          5.89         1.84 o                         
   3   6   5         59.56         56.82         3.13 o                         
   4   6   5          7.15          7.23         1.77 o                         
   5   6   5         17.52         16.21         2.30 o                         
  -8   7   5         23.06         24.64         3.87 o                         
  -7   7   5         16.07         20.21         3.53 o                         
  -6   7   5         45.10         45.88         3.38 o                         
  -5   7   5          9.89         10.88         2.68 o                         
  -4   7   5        751.22        725.68        39.96 o                         
  -3   7   5          1.55          2.98         1.98 o                         
  -2   7   5        279.18        282.91         8.33 o                         
  -1   7   5          0.04          1.02         1.70 o                         
   0   7   5        225.90        211.34         2.88 o                         
   1   7   5         97.35         97.86         4.08 o                         
   2   7   5        141.63        151.24         6.06 o                         
   3   7   5         94.58         89.47         3.31 o                         
   4   7   5          4.51          1.11         1.99 o                         
   5   7   5          6.91          9.16         2.34 o                         
  -7   8   5          1.03          2.16         4.74 o                         
  -6   8   5         44.77         39.66         3.75 o                         
  -5   8   5          0.02          0.53         2.28 o                         
  -4   8   5        164.14        164.04         7.07 o                         
  -3   8   5        176.99        182.19         5.92 o                         
  -2   8   5          3.72          2.37         1.58 o                         
  -1   8   5         65.52         62.92         2.50 o                         
   0   8   5         16.37         14.88         2.03 o                         
   1   8   5         27.00         26.58         2.08 o                         
   2   8   5          1.67          1.24         1.72 o                         
   3   8   5          5.43          3.85         2.21 o                         
   4   8   5          0.07          1.54         2.39 o                         
   5   8   5          0.01          0.61         2.35 o                         
  -7   9   5          0.03          2.41         4.79 o                         
  -6   9   5          7.12         10.20         4.40 o                         
  -5   9   5         65.83         68.47         3.58 o                         
  -4   9   5        282.81        278.16         7.79 o                         
  -3   9   5         19.00         17.62         2.46 o                         
  -2   9   5         27.30         26.75         1.89 o                         
  -1   9   5         21.36         24.32         2.05 o                         
   0   9   5         41.99         42.88         2.22 o                         
   1   9   5         42.31         39.48         2.25 o                         
   2   9   5          2.90          3.91         1.63 o                         
   3   9   5         12.59         16.66         1.88 o                         
   4   9   5         87.45         81.52         2.80 o                         
   5   9   5          0.24          0.97         2.46 o                         
  -7  10   5          1.35         -0.66         3.47 o                         
  -6  10   5          3.26          7.77         4.45 o                         
  -5  10   5          5.03          5.19         3.01 o                         
  -4  10   5         50.56         48.85         3.77 o                         
  -3  10   5         62.62         58.21         3.82 o                         
  -2  10   5         15.67         19.15         1.69 o                         
  -1  10   5        258.88        257.31        11.07 o                         
   0  10   5        155.69        150.66         4.63 o                         
   1  10   5         38.53         42.59         2.69 o                         
   2  10   5          6.97          6.10         1.93 o                         
   3  10   5         18.31         23.22         2.76 o                         
   4  10   5          5.99          6.77         2.55 o                         
  -7  11   5          0.78          2.67         3.58 o                         
  -6  11   5         41.44         46.35         3.66 o                         
  -5  11   5         46.77         49.44         4.66 o                         
  -4  11   5        351.93        352.22         9.83 o                         
  -3  11   5         16.59         17.40         2.22 o                         
  -2  11   5         59.19         61.73         2.70 o                         
  -1  11   5         11.36         12.96         1.81 o                         
   0  11   5         26.25         25.54         2.20 o                         
   1  11   5         44.34         40.51         3.25 o                         
   2  11   5          4.97          4.31         2.23 o                         
   3  11   5          1.62          4.21         2.74 o                         
   4  11   5         11.66          7.92         2.61 o                         
  -6  12   5          0.94         -2.08         4.76 o                         
  -5  12   5          8.88         14.69         4.55 o                         
  -4  12   5          1.91          3.47         3.66 o                         
  -3  12   5          5.58          9.53         2.94 o                         
  -2  12   5          2.58          3.85         2.08 o                         
  -1  12   5         24.02         28.09         1.99 o                         
   0  12   5         17.04         17.32         2.15 o                         
   1  12   5          8.01          8.77         2.54 o                         
   2  12   5         23.02         27.36         3.06 o                         
   3  12   5          8.56          9.02         2.89 o                         
   4  12   5          0.30          0.58         2.68 o                         
  -6  13   5         67.48         72.43         5.17 o                         
  -5  13   5          6.24          7.41         3.26 o                         
  -4  13   5          1.37          1.32         3.64 o                         
  -3  13   5         13.29         12.33         2.32 o                         
  -2  13   5         81.79         88.90         2.78 o                         
  -1  13   5          3.61          3.81         1.83 o                         
   0  13   5         62.64         60.73         3.78 o                         
   1  13   5          4.52          5.20         2.26 o                         
   2  13   5         14.10         12.25         2.84 o                         
   3  13   5          1.62          2.02         2.46 o                         
  -5  14   5         26.44         23.93         3.64 o                         
  -4  14   5          2.60          4.81         4.17 o                         
  -3  14   5         14.19         13.25         2.78 o                         
  -2  14   5         22.37         24.05         2.32 o                         
  -1  14   5          1.46          2.30         1.80 o                         
   0  14   5          0.91          1.63         2.21 o                         
   1  14   5          5.29          5.93         1.75 o                         
   2  14   5          8.70          7.40         2.39 o                         
   3  14   5         15.24         10.65         2.31 o                         
  -5  15   5         10.28          6.94         5.10 o                         
  -4  15   5          6.53         13.85         4.70 o                         
  -3  15   5          4.64          6.06         2.61 o                         
  -2  15   5         37.02         36.96         3.53 o                         
  -1  15   5          1.13          1.43         1.87 o                         
   0  15   5         13.02         13.12         2.07 o                         
   1  15   5          7.13          5.96         2.21 o                         
   2  15   5          3.21          2.90         2.49 o                         
  -4  16   5          9.15          9.25         3.51 o                         
  -3  16   5          4.80          6.57         2.66 o                         
  -2  16   5          1.00          1.84         2.21 o                         
  -1  16   5          6.58         10.03         2.20 o                         
   0  16   5          0.00         -0.82         2.42 o                         
   1  16   5          7.33          7.83         2.52 o                         
   2  16   5          5.20          7.02         2.65 o                         
  -3  17   5          0.09          0.16         2.08 o                         
  -2  17   5          4.06          3.57         2.66 o                         
  -1  17   5          5.03          5.88         2.22 o                         
   0  17   5          1.49          4.22         2.05 o                         
   1  17   5          0.99          2.97         2.62 o                         
  -2  18   5          0.02          3.01         2.44 o                         
  -1  18   5         14.36         13.51         2.66 o                         
  -8   0   6         41.55         36.08         3.60 o                         
  -7   0   6         20.01         15.02         3.29 o                         
  -6   0   6         32.50         28.36         2.60 o                         
  -5   0   6         72.61         69.31         3.01 o                         
  -4   0   6        730.24        758.05         7.79 o                         
  -3   0   6          3.98          6.31         3.73 o                         
  -2   0   6        156.47        130.65         4.85 o                         
  -1   0   6         25.08         31.50         2.87 o                         
   0   0   6        272.48        266.13         5.08 o                         
   1   0   6         51.59         51.11         7.10 o                         
   2   0   6         39.90         40.30         2.39 o                         
   3   0   6          1.73          0.66         3.16 o                         
   4   0   6          0.80          3.63         3.28 o                         
   5   0   6          3.58          0.33         3.10 o                         
  -8   1   6          0.82         -0.28         2.45 o                         
  -7   1   6         19.12         21.72         2.31 o                         
  -6   1   6        132.08        116.74         2.34 o                         
  -5   1   6         17.55         19.87         1.66 o                         
  -4   1   6         33.48         27.34         2.42 o                         
  -3   1   6        109.98        104.84         2.53 o                         
  -2   1   6          6.15          4.90         1.58 o                         
  -1   1   6          8.01          4.32         1.50 o                         
   0   1   6        119.42        123.07         2.14 o                         
   1   1   6         59.06         58.49         1.80 o                         
   2   1   6         73.78         77.66         2.14 o                         
   3   1   6         41.45         46.00         2.33 o                         
   4   1   6         23.26         30.11         2.59 o                         
   5   1   6          0.00          0.01         2.30 o                         
  -8   2   6          0.05          0.58         2.22 o                         
  -7   2   6          0.60         -0.54         2.14 o                         
  -6   2   6        100.16        103.49         3.47 o                         
  -5   2   6         64.59         69.66         2.18 o                         
  -4   2   6          0.27          1.28         2.76 o                         
  -3   2   6         46.07         47.65         2.12 o                         
  -2   2   6        998.41       1030.18        10.03 o                         
  -1   2   6        285.93        310.44         3.20 o                         
   0   2   6         23.30         24.42         2.53 o                         
   1   2   6          0.06          1.46         1.68 o                         
   2   2   6          0.04          0.86         1.57 o                         
   3   2   6          5.45          4.18         1.67 o                         
   4   2   6          0.32         -0.13         1.78 o                         
   5   2   6          3.49          4.66         2.17 o                         
  -8   3   6         10.03         12.07         2.99 o                         
  -7   3   6         60.31         67.97         2.61 o                         
  -6   3   6        143.92        122.29         5.09 o                         
  -5   3   6        121.29        114.49         2.62 o                         
  -4   3   6          0.99          0.97         2.25 o                         
  -3   3   6        824.46        803.49        17.07 o                         
  -2   3   6          9.83         15.76         1.98 o                         
  -1   3   6         24.16         21.73         2.02 o                         
   0   3   6          6.65          8.20         1.82 o                         
   1   3   6        220.67        219.41         6.08 o                         
   2   3   6        118.32        116.22         4.24 o                         
   3   3   6        104.17        105.08         2.56 o                         
   4   3   6         39.19         42.33         2.07 o                         
   5   3   6          0.20         -0.20         2.58 o                         
  -8   4   6          2.71          2.58         3.05 o                         
  -7   4   6          0.01          2.09         2.58 o                         
  -6   4   6         16.15         16.86         1.94 o                         
  -5   4   6         73.88         70.93         2.52 o                         
  -4   4   6          4.68          6.39         1.99 o                         
  -3   4   6        328.89        347.99         4.76 o                         
  -2   4   6          5.55          4.16         2.21 o                         
  -1   4   6         68.81         74.00         2.22 o                         
   0   4   6         10.17         12.28         1.73 o                         
   1   4   6          0.72          0.86         2.05 o                         
   2   4   6         23.36         24.50         2.37 o                         
   3   4   6          8.86          6.40         2.23 o                         
   4   4   6         10.31          8.43         1.86 o                         
   5   4   6          1.39         -0.05         2.59 o                         
  -8   5   6          9.49          9.98         2.89 o                         
  -7   5   6          0.30          0.13         2.83 o                         
  -6   5   6         15.75         18.04         2.59 o                         
  -5   5   6        197.98        203.99         7.66 o                         
  -4   5   6         13.99         15.00         1.81 o                         
  -3   5   6        210.77        210.08         6.60 o                         
  -2   5   6         13.04         16.29         2.30 o                         
  -1   5   6         18.50         18.61         1.83 o                         
   0   5   6        137.50        127.00         3.94 o                         
   1   5   6        117.65        117.66         2.41 o                         
   2   5   6         38.84         42.74         2.64 o                         
   3   5   6          4.15          7.68         1.99 o                         
   4   5   6          2.54          6.50         2.19 o                         
   5   5   6          0.00          0.34         2.18 o                         
  -8   6   6          1.08          2.80         3.45 o                         
  -7   6   6          5.99          6.83         2.88 o                         
  -6   6   6         88.68         92.21         3.04 o                         
  -5   6   6          7.56          7.01         1.96 o                         
  -4   6   6          3.91          5.84         2.22 o                         
  -3   6   6         30.29         29.40         2.48 o                         
  -2   6   6        975.99        981.14        32.43 o                         
  -1   6   6         49.07         49.86         2.48 o                         
   0   6   6         82.66         82.33         2.69 o                         
   1   6   6          3.11          0.98         1.86 o                         
   2   6   6          0.30          1.96         1.82 o                         
   3   6   6          0.30          2.29         2.00 o                         
   4   6   6          1.59          4.97         2.19 o                         
  -7   7   6          1.17          1.88         3.24 o                         
  -6   7   6          0.38          3.31         2.72 o                         
  -5   7   6         19.35         18.37         2.21 o                         
  -4   7   6        320.94        325.94         5.40 o                         
  -3   7   6        396.33        409.83        10.75 o                         
  -2   7   6         41.86         46.87         2.37 o                         
  -1   7   6         22.94         19.39         2.12 o                         
   0   7   6          6.89          5.28         1.61 o                         
   1   7   6         56.18         55.49         2.22 o                         
   2   7   6          1.95          1.92         2.00 o                         
   3   7   6          2.04          3.40         1.88 o                         
   4   7   6         16.04         17.53         2.28 o                         
  -7   8   6          0.12          0.41         2.92 o                         
  -6   8   6          4.92          8.32         2.59 o                         
  -5   8   6          1.34          3.19         3.31 o                         
  -4   8   6        181.23        179.85         4.93 o                         
  -3   8   6         38.07         37.13         1.92 o                         
  -2   8   6         90.58         97.74         4.46 o                         
  -1   8   6         26.54         25.74         2.39 o                         
   0   8   6        237.37        249.90         9.70 o                         
   1   8   6         44.67         44.61         2.74 o                         
   2   8   6          1.11          0.44         1.92 o                         
   3   8   6          0.59         -0.64         2.31 o                         
   4   8   6          0.16          1.97         2.54 o                         
  -7   9   6         13.69         16.11         3.60 o                         
  -6   9   6          0.09          1.50         3.29 o                         
  -5   9   6        209.44        207.30         3.86 o                         
  -4   9   6        190.10        201.24         7.25 o                         
  -3   9   6        468.68        455.84        19.18 o                         
  -2   9   6         67.76         67.52         2.82 o                         
  -1   9   6         57.93         64.29         2.67 o                         
   0   9   6         39.26         37.10         2.72 o                         
   1   9   6         79.86         77.74         6.90 o                         
   2   9   6         12.54         15.54         2.23 o                         
   3   9   6         19.12         20.81         2.05 o                         
   4   9   6          2.72          3.44         2.63 o                         
  -7  10   6         15.25         11.31         3.58 o                         
  -6  10   6          4.38          2.08         4.60 o                         
  -5  10   6         72.48         65.12         2.89 o                         
  -4  10   6         24.47         28.52         2.02 o                         
  -3  10   6         37.73         39.54         2.12 o                         
  -2  10   6          1.66          1.83         1.65 o                         
  -1  10   6         31.70         33.69         2.24 o                         
   0  10   6          0.64          2.30         1.82 o                         
   1  10   6          8.94         11.79         2.57 o                         
   2  10   6          1.70          2.20         2.65 o                         
   3  10   6          0.17          2.71         2.18 o                         
   4  10   6          0.00         -0.35         2.64 o                         
  -6  11   6          2.97          3.70         3.39 o                         
  -5  11   6         46.78         46.46         3.49 o                         
  -4  11   6         25.88         27.78         2.45 o                         
  -3  11   6          0.08          3.84         1.93 o                         
  -2  11   6          0.68          1.57         1.66 o                         
  -1  11   6        169.63        165.51         9.53 o                         
   0  11   6          5.44          6.36         2.49 o                         
   1  11   6          1.11          2.71         2.18 o                         
   2  11   6          4.13          1.10         2.75 o                         
   3  11   6          6.38          4.24         2.49 o                         
  -6  12   6          0.07          2.71         5.02 o                         
  -5  12   6          8.62         11.38         3.91 o                         
  -4  12   6          6.21          8.82         2.49 o                         
  -3  12   6        147.45        158.52         6.79 o                         
  -2  12   6         30.71         34.16         2.05 o                         
  -1  12   6          8.00          7.82         2.11 o                         
   0  12   6         21.23         24.44         2.28 o                         
   1  12   6          6.72          8.38         2.13 o                         
   2  12   6          0.08          0.98         2.11 o                         
   3  12   6          2.11          3.51         2.63 o                         
  -6  13   6          1.22          1.80         3.75 o                         
  -5  13   6          0.01         -1.08         4.78 o                         
  -4  13   6         26.71         24.00         2.36 o                         
  -3  13   6         16.81         18.12         2.18 o                         
  -2  13   6          4.90          5.20         1.97 o                         
  -1  13   6          0.37          0.52         1.86 o                         
   0  13   6          5.03          3.59         2.13 o                         
   1  13   6          3.50          1.86         2.67 o                         
   2  13   6          0.18          2.55         2.45 o                         
  -5  14   6          5.54          6.05         4.96 o                         
  -4  14   6         13.43         15.16         2.38 o                         
  -3  14   6         54.66         50.25         3.09 o                         
  -2  14   6          9.18         11.78         2.01 o                         
  -1  14   6          2.04          3.15         2.06 o                         
   0  14   6          9.85         13.56         2.15 o                         
   1  14   6         16.27         20.66         2.24 o                         
   2  14   6         12.99         13.17         2.99 o                         
  -4  15   6          2.10          1.52         2.42 o                         
  -3  15   6          7.43         13.93         2.53 o                         
  -2  15   6          1.49          1.18         2.17 o                         
  -1  15   6         11.66         12.07         2.19 o                         
   0  15   6          1.49          0.64         2.16 o                         
   1  15   6         16.22         19.06         2.17 o                         
  -4  16   6         24.25         22.53         3.17 o                         
  -3  16   6          6.47          6.48         2.46 o                         
  -2  16   6          0.98          1.92         2.27 o                         
  -1  16   6         15.41         16.87         2.55 o                         
   0  16   6          3.45          4.14         2.53 o                         
  -2  17   6         28.80         25.84         3.09 o                         
  -1  17   6         30.85         33.27         2.46 o                         
  -8   1   7          8.65         10.84         2.29 o                         
  -7   1   7          5.81          4.87         2.05 o                         
  -6   1   7         94.35         93.78         2.68 o                         
  -5   1   7        451.43        410.66         7.55 o                         
  -4   1   7        619.07        610.54        11.04 o                         
  -3   1   7         13.88         17.00         2.10 o                         
  -2   1   7        987.22        969.67        12.83 o                         
  -1   1   7         77.48         86.26         2.38 o                         
   0   1   7         92.60         96.34         3.42 o                         
   1   1   7          5.73          7.41         1.64 o                         
   2   1   7         22.44         21.05         1.79 o                         
   3   1   7         71.93         75.39         2.56 o                         
   4   1   7          4.10          6.07         2.57 o                         
  -8   2   7          0.12          1.16         2.06 o                         
  -7   2   7          9.32         10.97         2.33 o                         
  -6   2   7         42.49         38.46         1.93 o                         
  -5   2   7         93.94         84.13         4.08 o                         
  -4   2   7         43.89         37.94         4.51 o                         
  -3   2   7         64.10         59.85         2.21 o                         
  -2   2   7          0.17         -0.29         1.54 o                         
  -1   2   7        175.12        173.51         2.34 o                         
   0   2   7         10.57         10.86         1.70 o                         
   1   2   7         96.81         91.22         2.23 o                         
   2   2   7          0.05         -0.01         1.79 o                         
   3   2   7          0.22          2.76         2.10 o                         
   4   2   7          4.34          4.45         2.28 o                         
  -8   3   7          0.09         -0.22         2.41 o                         
  -7   3   7         20.55         17.33         2.22 o                         
  -6   3   7          3.47          4.59         2.15 o                         
  -5   3   7         78.48         74.43         2.66 o                         
  -4   3   7          0.00         -0.23         2.32 o                         
  -3   3   7        255.68        255.34         7.62 o                         
  -2   3   7          6.03          5.30         1.45 o                         
  -1   3   7        123.76        126.54         5.16 o                         
   0   3   7         19.10         20.04         1.86 o                         
   1   3   7          2.28          5.27         1.86 o                         
   2   3   7          2.75          4.47         1.87 o                         
   3   3   7          1.57          2.74         2.18 o                         
   4   3   7          0.50         -0.49         2.27 o                         
  -8   4   7          1.73          4.48         2.60 o                         
  -7   4   7         51.85         55.85         2.61 o                         
  -6   4   7         35.49         30.63         2.13 o                         
  -5   4   7          1.90          3.31         2.40 o                         
  -4   4   7          8.23          9.22         2.34 o                         
  -3   4   7          3.37          4.10         2.30 o                         
  -2   4   7        417.64        429.69         3.73 o                         
  -1   4   7        171.53        164.44         5.06 o                         
   0   4   7         11.80         11.17         1.69 o                         
   1   4   7          5.64          8.27         1.77 o                         
   2   4   7         10.42         12.96         2.06 o                         
   3   4   7          3.22          4.31         2.01 o                         
   4   4   7          0.80          0.54         1.97 o                         
  -7   5   7         19.54         21.88         2.52 o                         
  -6   5   7         36.43         38.39         2.16 o                         
  -5   5   7          9.34          8.53         2.48 o                         
  -4   5   7         99.65        106.45         6.51 o                         
  -3   5   7         30.56         36.20         2.42 o                         
  -2   5   7        630.59        623.80         5.29 o                         
  -1   5   7         98.25         96.24         2.53 o                         
   0   5   7          9.60          9.86         1.86 o                         
   1   5   7          4.53          4.94         2.19 o                         
   2   5   7         76.20         75.48         2.93 o                         
   3   5   7         18.28         15.76         2.07 o                         
   4   5   7          7.57          5.38         2.15 o                         
  -7   6   7          0.79          2.88         2.20 o                         
  -6   6   7         10.09         13.64         2.05 o                         
  -5   6   7          1.52          2.19         2.14 o                         
  -4   6   7        399.69        397.11        17.20 o                         
  -3   6   7          2.94          2.41         1.85 o                         
  -2   6   7         27.63         23.69         2.17 o                         
  -1   6   7          2.79          4.62         2.07 o                         
   0   6   7         81.99         81.42         4.54 o                         
   1   6   7          0.05          0.45         1.93 o                         
   2   6   7          6.81          8.35         1.93 o                         
   3   6   7          0.26          4.15         2.20 o                         
   4   6   7          6.95          5.08         2.20 o                         
  -7   7   7         13.90         12.81         2.33 o                         
  -6   7   7         35.83         39.62         2.37 o                         
  -5   7   7          9.73         11.74         2.00 o                         
  -4   7   7        344.30        348.20        14.06 o                         
  -3   7   7         35.46         42.41         2.31 o                         
  -2   7   7         20.02         17.80         2.50 o                         
  -1   7   7         42.71         41.62         2.20 o                         
   0   7   7         67.92         66.19         1.99 o                         
   1   7   7         72.62         67.25         2.48 o                         
   2   7   7         14.96         18.18         2.42 o                         
   3   7   7          0.81          2.86         2.18 o                         
  -7   8   7          4.21          5.41         2.81 o                         
  -6   8   7          0.49          0.23         2.04 o                         
  -5   8   7          9.73          9.20         2.02 o                         
  -4   8   7         16.43         16.64         2.26 o                         
  -3   8   7         69.80         70.62         2.45 o                         
  -2   8   7         12.14         10.96         2.14 o                         
  -1   8   7         92.95         90.71         4.28 o                         
   0   8   7         35.55         33.32         2.28 o                         
   1   8   7          1.17          1.20         1.96 o                         
   2   8   7          9.88          7.57         1.84 o                         
   3   8   7          1.39          1.18         2.25 o                         
  -7   9   7          0.09          2.37         2.98 o                         
  -6   9   7         21.97         28.76         2.73 o                         
  -5   9   7         24.45         25.80         2.87 o                         
  -4   9   7         45.49         46.75         2.37 o                         
  -3   9   7         54.01         54.97         2.99 o                         
  -2   9   7         36.24         37.97         2.39 o                         
  -1   9   7          1.74          2.07         2.12 o                         
   0   9   7         45.26         43.73         3.74 o                         
   1   9   7          1.42          1.25         2.27 o                         
   2   9   7          3.19          3.48         1.96 o                         
   3   9   7          3.98          4.18         2.59 o                         
  -6  10   7          0.00          1.37         2.13 o                         
  -5  10   7          8.61         11.36         2.34 o                         
  -4  10   7          0.21          0.16         1.85 o                         
  -3  10   7         50.26         55.07         2.18 o                         
  -2  10   7         42.34         42.69         3.28 o                         
  -1  10   7         92.47        105.23         4.95 o                         
   0  10   7         14.72         17.28         2.77 o                         
   1  10   7          5.41          7.80         2.29 o                         
   2  10   7          1.54          3.58         2.46 o                         
   3  10   7          0.33          3.26         2.34 o                         
  -6  11   7          6.06          8.83         2.99 o                         
  -5  11   7          2.31          1.40         2.84 o                         
  -4  11   7         27.73         26.26         2.48 o                         
  -3  11   7        106.63        113.09         5.88 o                         
  -2  11   7          5.27          6.81         1.86 o                         
  -1  11   7         14.76         18.42         2.59 o                         
   0  11   7          2.34          5.22         2.56 o                         
   1  11   7          5.38          4.12         2.40 o                         
   2  11   7          8.69         10.81         2.54 o                         
  -6  12   7          0.93          1.93         3.64 o                         
  -5  12   7         20.54         26.53         3.07 o                         
  -4  12   7          1.05         -0.05         2.19 o                         
  -3  12   7         83.01         78.79         4.15 o                         
  -2  12   7         19.98         17.19         2.27 o                         
  -1  12   7          4.05          6.51         2.94 o                         
   0  12   7         12.69         12.15         2.15 o                         
   1  12   7         22.40         22.81         2.56 o                         
   2  12   7          6.27          8.02         2.60 o                         
  -5  13   7          0.29         -2.08         2.64 o                         
  -4  13   7         34.84         37.14         2.24 o                         
  -3  13   7          0.80          3.16         2.45 o                         
  -2  13   7         90.80         83.22         4.81 o                         
  -1  13   7         15.94         18.16         2.42 o                         
   0  13   7         37.34         42.30         2.65 o                         
   1  13   7          0.28          0.60         2.20 o                         
  -4  14   7         16.34         15.35         2.37 o                         
  -3  14   7          0.48          2.05         2.51 o                         
  -2  14   7         27.52         25.56         2.57 o                         
  -1  14   7         18.88         16.68         1.91 o                         
   0  14   7          7.08          6.92         1.90 o                         
   1  14   7          0.19          0.32         2.61 o                         
  -4  15   7         10.91         10.59         2.42 o                         
  -3  15   7          2.63         -0.45         2.23 o                         
  -2  15   7          1.02          1.32         2.25 o                         
  -1  15   7         13.59         15.66         2.58 o                         
   0  15   7          9.53          9.51         2.34 o                         
  -7   0   8          0.52          3.07         2.58 o                         
  -6   0   8         23.40         33.95         3.44 o                         
  -5   0   8         81.46         70.84         4.81 o                         
  -4   0   8        226.01        220.30         5.40 o                         
  -3   0   8         12.87         16.00         2.93 o                         
  -2   0   8         82.22         83.10         3.39 o                         
  -1   0   8        205.51        196.91         3.39 o                         
   0   0   8        245.81        247.38         7.95 o                         
   1   0   8         36.48         32.50         2.34 o                         
   2   0   8          7.06         10.92         2.73 o                         
   3   0   8          0.17         -0.72         2.56 o                         
  -7   1   8          1.30          2.54         2.37 o                         
  -6   1   8         15.43         14.38         2.12 o                         
  -5   1   8         62.41         62.70         7.09 o                         
  -4   1   8          2.43          2.84         2.39 o                         
  -3   1   8        168.40        153.43         4.67 o                         
  -2   1   8         31.44         29.07         1.95 o                         
  -1   1   8        397.44        403.56         2.94 o                         
   0   1   8          4.85          5.68         1.79 o                         
   1   1   8          0.01          1.73         2.00 o                         
   2   1   8          5.51          7.47         2.34 o                         
   3   1   8          5.88          5.29         2.28 o                         
  -7   2   8          0.15         -0.65         2.11 o                         
  -6   2   8         33.83         38.98         2.41 o                         
  -5   2   8         12.69         13.12         3.06 o                         
  -4   2   8          9.48         11.21         2.94 o                         
  -3   2   8          7.80         11.04         2.11 o                         
  -2   2   8          5.59          6.52         1.67 o                         
  -1   2   8         70.20         67.73         2.33 o                         
   0   2   8          6.47          5.82         2.01 o                         
   1   2   8          0.66          0.42         1.81 o                         
   2   2   8          5.46          7.49         1.95 o                         
   3   2   8          5.49          8.52         2.32 o                         
  -7   3   8         14.85         19.71         2.02 o                         
  -6   3   8         15.02         23.09         6.91 o                         
  -5   3   8         84.13         85.12         2.77 o                         
  -4   3   8        126.69        118.59         3.59 o                         
  -3   3   8       1079.92       1124.64        16.67 o                         
  -2   3   8         96.55         90.23         2.21 o                         
  -1   3   8        303.76        298.53         7.99 o                         
   0   3   8          0.40          1.80         1.69 o                         
   1   3   8         32.25         32.20         1.96 o                         
   2   3   8         12.50         12.92         1.99 o                         
   3   3   8          8.39          9.13         2.37 o                         
  -7   4   8         11.44         12.33         2.14 o                         
  -6   4   8          0.57          2.07         2.01 o                         
  -5   4   8          4.84          5.72         2.15 o                         
  -4   4   8        134.11        120.00         2.81 o                         
  -3   4   8         52.99         53.32         2.80 o                         
  -2   4   8          1.62          1.62         1.84 o                         
  -1   4   8         87.31         82.22         4.76 o                         
   0   4   8         83.66         76.77         2.43 o                         
   1   4   8         10.08          8.80         1.89 o                         
   2   4   8          9.27          7.60         2.16 o                         
   3   4   8          0.16         -1.33         2.15 o                         
  -7   5   8          2.10          3.26         2.19 o                         
  -6   5   8          9.95         10.45         2.08 o                         
  -5   5   8        121.82        129.72         6.30 o                         
  -4   5   8         24.71         24.15         2.60 o                         
  -3   5   8        120.50        114.63         2.68 o                         
  -2   5   8         31.10         33.80         2.07 o                         
  -1   5   8         19.38         22.87         2.24 o                         
   0   5   8         16.14         17.14         1.84 o                         
   1   5   8         20.78         18.37         1.76 o                         
   2   5   8          0.03          1.45         1.95 o                         
   3   5   8          1.45          4.28         2.28 o                         
  -7   6   8          0.83          0.78         2.25 o                         
  -6   6   8         92.49         97.54         3.94 o                         
  -5   6   8         21.24         17.93         2.27 o                         
  -4   6   8          0.36          0.13         2.50 o                         
  -3   6   8          9.36          9.81         2.55 o                         
  -2   6   8          0.03          0.50         1.96 o                         
  -1   6   8         12.15         12.83         2.25 o                         
   0   6   8          6.24          8.47         1.72 o                         
   1   6   8          4.93          5.47         1.91 o                         
   2   6   8          0.03          2.33         2.18 o                         
   3   6   8          4.20          4.41         2.41 o                         
  -7   7   8          3.27          3.04         2.14 o                         
  -6   7   8          0.22          1.54         2.42 o                         
  -5   7   8         15.12         10.24         2.37 o                         
  -4   7   8         12.17          9.63         1.96 o                         
  -3   7   8         11.57         13.58         2.23 o                         
  -2   7   8         28.00         25.23         2.34 o                         
  -1   7   8         35.79         34.11         2.38 o                         
   0   7   8          1.36          1.37         2.23 o                         
   1   7   8          0.88          1.81         1.93 o                         
   2   7   8          0.04          3.19         2.02 o                         
   3   7   8          4.72          3.82         2.06 o                         
  -6   8   8          8.13          8.03         2.22 o                         
  -5   8   8          5.88          6.64         2.36 o                         
  -4   8   8         13.95         16.56         1.75 o                         
  -3   8   8         77.37         76.24         2.65 o                         
  -2   8   8          0.02         -0.82         1.95 o                         
  -1   8   8         16.88         15.57         2.68 o                         
   0   8   8          7.25         11.57         2.09 o                         
   1   8   8         42.18         44.66         2.62 o                         
   2   8   8          0.23          2.30         2.04 o                         
  -6   9   8          9.35          9.39         2.74 o                         
  -5   9   8         78.94         72.71         6.50 o                         
  -4   9   8          6.93          8.24         2.07 o                         
  -3   9   8          1.35          1.98         2.61 o                         
  -2   9   8          3.02          6.10         2.33 o                         
  -1   9   8         26.38         31.62         2.16 o                         
   0   9   8         31.45         28.79         2.80 o                         
   1   9   8          2.22          3.34         2.52 o                         
   2   9   8          0.37          0.71         2.17 o                         
  -6  10   8          0.03         -0.15         2.39 o                         
  -5  10   8          0.00          1.42         2.13 o                         
  -4  10   8          0.33          1.72         2.36 o                         
  -3  10   8         24.89         26.98         2.44 o                         
  -2  10   8         25.23         26.60         2.69 o                         
  -1  10   8         21.54         19.42         2.23 o                         
   0  10   8          4.77          4.52         2.87 o                         
   1  10   8         10.78          9.09         2.50 o                         
   2  10   8          7.76          8.60         2.64 o                         
  -5  11   8         17.13         18.72         2.72 o                         
  -4  11   8          0.01          2.24         2.20 o                         
  -3  11   8         97.72        100.14         3.67 o                         
  -2  11   8         32.64         31.39         2.29 o                         
  -1  11   8         54.07         55.70         5.51 o                         
   0  11   8         14.07         13.65         2.54 o                         
   1  11   8         10.39         11.34         2.97 o                         
  -5  12   8          7.21          6.73         2.61 o                         
  -4  12   8         48.50         51.40         4.75 o                         
  -3  12   8          1.32          1.20         1.96 o                         
  -2  12   8         21.95         25.45         2.47 o                         
  -1  12   8          0.74          1.41         2.81 o                         
   0  12   8         26.58         28.55         2.71 o                         
   1  12   8          0.02          0.22         3.07 o                         
  -4  13   8         17.57         17.93         2.51 o                         
  -3  13   8          2.64          4.33         2.26 o                         
  -2  13   8          6.81          9.96         2.06 o                         
  -1  13   8          0.02          1.69         2.10 o                         
   0  13   8          4.57          6.38         2.68 o                         
  -3  14   8          1.42          4.93         2.36 o                         
  -2  14   8         51.76         51.94         2.92 o                         
  -1  14   8          0.56          2.04         2.63 o                         
  -7   1   9          1.44          1.26         2.53 o                         
  -6   1   9          4.92          8.35         2.39 o                         
  -5   1   9         14.27         12.01         2.86 o                         
  -4   1   9        164.52        150.79         3.11 o                         
  -3   1   9          1.58          2.66         2.02 o                         
  -2   1   9        458.22        442.55         6.83 o                         
  -1   1   9         61.89         62.31         3.06 o                         
   0   1   9         63.98         68.08         2.49 o                         
   1   1   9         24.61         24.24         2.02 o                         
   2   1   9          4.86          4.32         2.40 o                         
  -7   2   9         29.22         30.16         2.53 o                         
  -6   2   9          3.30          6.68         1.94 o                         
  -5   2   9         36.12         41.18         3.40 o                         
  -4   2   9         48.15         39.88         3.34 o                         
  -3   2   9         21.05         20.36         2.44 o                         
  -2   2   9          5.32          6.12         2.04 o                         
  -1   2   9         26.37         24.91         1.91 o                         
   0   2   9        176.91        150.12         2.47 o                         
   1   2   9          8.06          9.30         2.14 o                         
   2   2   9          1.41          1.36         2.14 o                         
  -7   3   9          0.02         -1.06         2.14 o                         
  -6   3   9          1.13          3.60         2.83 o                         
  -5   3   9          3.11          3.91         2.62 o                         
  -4   3   9         18.16         16.08         2.68 o                         
  -3   3   9         12.22         10.51         2.31 o                         
  -2   3   9         13.04         14.49         1.86 o                         
  -1   3   9          1.39          2.00         1.82 o                         
   0   3   9         15.74         16.83         2.13 o                         
   1   3   9          7.39          5.22         2.18 o                         
   2   3   9          3.60          3.94         1.93 o                         
  -7   4   9         19.91         14.95         2.47 o                         
  -6   4   9          6.10          6.87         2.54 o                         
  -5   4   9         46.34         54.45         4.17 o                         
  -4   4   9          2.60          4.26         2.09 o                         
  -3   4   9         25.84         30.00         2.65 o                         
  -2   4   9         10.35          9.86         2.00 o                         
  -1   4   9         36.73         32.33         2.11 o                         
   0   4   9          8.85          9.64         2.37 o                         
   1   4   9         10.26         11.24         1.87 o                         
   2   4   9          4.91          2.67         2.15 o                         
  -6   5   9          0.13          1.11         2.16 o                         
  -5   5   9          6.51          9.46         2.77 o                         
  -4   5   9         50.26         54.05         2.88 o                         
  -3   5   9         23.50         20.87         2.41 o                         
  -2   5   9        135.92        132.37         2.64 o                         
  -1   5   9         16.07         14.92         2.12 o                         
   0   5   9          0.88          2.85         2.12 o                         
   1   5   9          0.00         -0.94         2.22 o                         
   2   5   9         11.64          8.60         2.64 o                         
  -6   6   9          5.44          8.19         2.58 o                         
  -5   6   9          9.08          8.66         2.48 o                         
  -4   6   9         18.12         21.79         2.49 o                         
  -3   6   9         35.19         30.31         2.39 o                         
  -2   6   9         19.35         20.10         2.45 o                         
  -1   6   9          6.55          6.16         2.26 o                         
   0   6   9          1.63          2.20         1.84 o                         
   1   6   9         25.20         18.25         2.49 o                         
   2   6   9          0.77         -1.13         2.39 o                         
  -6   7   9         24.94         30.12         3.06 o                         
  -5   7   9          2.25          3.05         2.15 o                         
  -4   7   9         62.32         62.57         2.94 o                         
  -3   7   9         25.85         30.42         2.83 o                         
  -2   7   9        100.93        100.71         2.77 o                         
  -1   7   9          1.89          3.73         2.13 o                         
   0   7   9         73.04         78.48         4.87 o                         
   1   7   9          0.91          2.83         2.13 o                         
  -6   8   9          6.90         11.11         2.62 o                         
  -5   8   9         21.97         21.39         2.26 o                         
  -4   8   9         20.09         18.84         2.10 o                         
  -3   8   9         44.68         49.89         2.93 o                         
  -2   8   9         32.48         34.68         2.84 o                         
  -1   8   9          9.71         15.51         2.91 o                         
   0   8   9          0.02          2.50         1.94 o                         
   1   8   9          7.18          8.43         1.99 o                         
  -5   9   9          3.87          5.01         2.28 o                         
  -4   9   9         24.75         24.58         2.05 o                         
  -3   9   9         60.67         59.95         2.76 o                         
  -2   9   9          6.86          8.94         2.30 o                         
  -1   9   9          6.80          6.73         2.48 o                         
   0   9   9         14.18         13.44         2.14 o                         
   1   9   9         15.63         16.42         2.45 o                         
  -5  10   9         28.90         30.85         2.44 o                         
  -4  10   9         42.00         34.36         2.46 o                         
  -3  10   9         28.11         31.55         2.69 o                         
  -2  10   9          0.31          2.66         2.51 o                         
  -1  10   9          4.94          4.06         2.90 o                         
   0  10   9          4.50          3.44         2.11 o                         
  -4  11   9          2.47          2.83         2.34 o                         
  -3  11   9          5.45          5.54         2.31 o                         
  -2  11   9          0.43          4.34         2.54 o                         
  -1  11   9          2.24          1.21         2.56 o                         
   0  11   9          6.22          5.86         2.13 o                         
  -3  12   9          0.38          2.40         2.37 o                         
  -2  12   9         53.04         48.05         2.33 o                         
  -1  12   9          9.26          9.80         2.76 o                         
  -6   0  10         49.38         53.42         5.59 o                         
  -5   0  10          4.37          7.73         3.70 o                         
  -4   0  10         33.00         38.34         4.85 o                         
  -3   0  10         20.34         20.08         2.81 o                         
  -2   0  10         10.90         15.13         2.84 o                         
  -1   0  10          3.69          5.24         2.38 o                         
   0   0  10         62.08         45.74         3.68 o                         
   1   0  10          4.17          3.06         3.81 o                         
  -6   1  10          3.73          7.84         2.61 o                         
  -5   1  10          2.86          4.00         2.93 o                         
  -4   1  10          5.53          7.46         2.80 o                         
  -3   1  10          4.70          7.51         1.80 o                         
  -2   1  10          0.02         -1.24         2.39 o                         
  -1   1  10         22.89         21.51         1.91 o                         
   0   1  10         16.95         14.91         2.50 o                         
   1   1  10         15.52         14.17         2.79 o                         
  -6   2  10         17.27         19.74         2.65 o                         
  -5   2  10          0.85          1.58         2.47 o                         
  -4   2  10         20.54         21.29         3.42 o                         
  -3   2  10          5.96          6.78         2.13 o                         
  -2   2  10          2.20          3.65         2.15 o                         
  -1   2  10          3.35          1.51         1.99 o                         
   0   2  10          0.53          1.84         2.00 o                         
   1   2  10          0.11         -0.82         1.96 o                         
  -6   3  10          0.48          5.20         2.92 o                         
  -5   3  10          6.23          9.24         2.92 o                         
  -4   3  10          4.83          4.21         3.54 o                         
  -3   3  10        103.67        106.03         2.90 o                         
  -2   3  10         10.59          6.84         2.15 o                         
  -1   3  10         60.26         60.66         3.41 o                         
   0   3  10          8.22         13.91         2.52 o                         
   1   3  10          7.12          7.03         2.18 o                         
  -6   4  10          1.99          2.09         2.60 o                         
  -5   4  10          0.00          1.15         2.88 o                         
  -4   4  10          4.26          7.85         2.82 o                         
  -3   4  10         23.37         22.57         2.86 o                         
  -2   4  10          5.63          6.50         2.43 o                         
  -1   4  10          4.90          2.66         2.02 o                         
   0   4  10          9.95          6.68         2.09 o                         
   1   4  10          4.25          3.43         2.65 o                         
  -6   5  10          4.09          2.61         2.61 o                         
  -5   5  10          3.25          5.59         3.70 o                         
  -4   5  10          2.40          2.66         2.88 o                         
  -3   5  10         44.88         41.93         3.51 o                         
  -2   5  10         12.49         14.55         2.18 o                         
  -1   5  10         77.94         71.62         3.59 o                         
   0   5  10          9.98          9.99         2.14 o                         
  -5   6  10          8.54          9.73         2.30 o                         
  -4   6  10         27.97         29.49         2.67 o                         
  -3   6  10         20.64         21.73         3.28 o                         
  -2   6  10         72.36         70.65         4.59 o                         
  -1   6  10          0.38          5.98         2.20 o                         
   0   6  10          0.03          0.63         2.29 o                         
  -5   7  10          7.82          6.44         2.38 o                         
  -4   7  10         15.44         11.22         2.32 o                         
  -3   7  10         11.36          9.45         2.52 o                         
  -2   7  10         11.31         17.05         2.58 o                         
  -1   7  10          0.04          2.76         2.51 o                         
   0   7  10          9.83         10.23         2.36 o                         
  -5   8  10          0.81          3.18         2.64 o                         
  -4   8  10         35.30         38.65         3.17 o                         
  -3   8  10          3.80          5.36         2.69 o                         
  -2   8  10          0.01         -2.39         2.39 o                         
  -1   8  10          0.02          3.18         2.34 o                         
  -4   9  10          5.69          6.55         2.44 o                         
  -3   9  10          1.89          2.86         2.64 o                         
  -2   9  10          5.40          1.46         3.05 o                         
  -1   9  10         63.31         53.36         3.94 o                         
  -5   1  11          0.12          2.66         3.71 o                         
  -4   1  11          5.81          6.64         3.64 o                         
  -3   1  11          0.87         -0.84         2.57 o                         
  -2   1  11          8.53          9.84         2.11 o                         
  -1   1  11         15.59         13.16         2.03 o                         
  -5   2  11          2.38         -0.21         2.67 o                         
  -4   2  11          7.85          9.62         3.01 o                         
  -3   2  11         28.42         27.99         2.43 o                         
  -2   2  11          8.23          7.36         2.13 o                         
  -1   2  11         12.48         12.81         2.18 o                         
  -4   3  11          0.03         -2.27         3.04 o                         
  -3   3  11         13.43         13.48         2.64 o                         
  -2   3  11          0.59          1.34         2.12 o                         
  -1   3  11          5.84          6.58         2.41 o                         
  -4   4  11          0.92          1.50         2.50 o                         
  -3   4  11         24.37         22.58         2.52 o                         
  -2   4  11         16.90         13.00         2.64 o                         
  -1   4  11          9.23         10.21         2.43 o                         
  -4   5  11          0.10         -0.43         2.61 o                         
  -3   5  11          7.53         10.41         2.70 o                         
  -2   5  11          6.18          7.66         2.68 o                         
  -3   6  11          3.51          5.56         2.70 o                         
                                                                                
